# Supplementary material for: Gene Expression Responses to FUS, EWS, and TAF15 Reduction and Stress Granule Sequestration Analyses Identifies FET-Protein Non-Redundant Functions
Source: PLoS One. 2012 Sep 25;7(9):e46251. doi: 10.1371/journal.pone.0046251 (PMC3457980; doi:10.1371/journal.pone.0046251)
Supplement: Table S6 — List of DEGs. DEGs in HEK293-cells after siRNA mediated gene knock-down of the FUS, EWS, TAF15, or FUS+EWS+TAF15 proteins. (XLSX) [file pone.0046251.s013.xlsx]

## Sheet: Ark1
Differentially expressed genes (DEGs)
siFUS
PROBE_ID	SYMBOL	siFUS Average Signal	siFUS Average Signal (-background)	siFUS Detection p-value	siFUS PMA	si+ Control Average Signal	si+ Control Average Signal (-background)	si+ Control Detection p-value	si+ Control PMA	Ratio
ILMN_2096623	SLITRK1	42.6571	14.6571	0.0421607	P	30.0037	2.00372	0.965744	A	7.31495
ILMN_1665437	CYP2E1	182.921	154.921	0	P	54.179	26.179	0.00658761	P	5.91778
ILMN_1756615	SMURF1	42.6395	14.6395	0.0421607	P	30.5131	2.51315	0.947299	A	5.82516
ILMN_1722559	NEUROD6	43.358	15.358	0.0395257	P	32.1807	4.1807	0.787879	A	3.67355
ILMN_2148360	ADAM10	43.7162	15.7162	0.0342556	P	32.5555	4.55547	0.752306	A	3.44997
ILMN_1801090	KRT222P	79.5875	51.5875	0.00131752	P	42.992	14.992	0.0316205	P	3.441
ILMN_1773079	COL3A1	46.6027	18.6027	0.0158103	P	33.5367	5.5367	0.603426	A	3.35988
ILMN_1653267	GPR26	43.1963	15.1963	0.0395257	P	32.546	4.54603	0.753623	A	3.34275
ILMN_1777164	DIP2A	84.7742	56.7742	0.00131752	P	44.9867	16.9867	0.0197628	P	3.34228
ILMN_1670535	NDRG2	42.2472	14.2472	0.0474308	P	32.4106	4.41055	0.765481	A	3.23026
ILMN_1672656	LOC645733	52.2622	24.2622	0.00790514	P	35.5189	7.51891	0.335968	A	3.22682
ILMN_1753468	CD63	200.38	172.38	0	P	86.6223	58.6223	0	P	2.94052
ILMN_1701911	C5orf20	44.8969	16.8969	0.0237154	P	33.7756	5.77557	0.566535	A	2.92558
ILMN_2218604	KBTBD10	61.4108	33.4108	0.00395257	P	39.5334	11.5334	0.0777339	A	2.89686
ILMN_1840165		45.0137	17.0137	0.0237154	P	33.9733	5.97327	0.541502	A	2.84831
ILMN_1678692	M-RIP	210.139	182.139	0	P	92.7916	64.7916	0	P	2.81116
ILMN_1779015	ZNF467	203.659	175.659	0	P	91.0011	63.0011	0	P	2.78818
ILMN_1758168	LOC647448	42.7265	14.7265	0.0421607	P	33.3031	5.3031	0.642951	A	2.77695
ILMN_1899033		43.5755	15.5755	0.0382082	P	33.6171	5.61708	0.591568	A	2.77288
ILMN_2322747	ARHGAP5	48.7131	20.713	0.0131752	P	35.5812	7.58125	0.330698	A	2.73214
ILMN_1697657	LOC647527	43.3013	15.3013	0.0395257	P	33.6315	5.63154	0.587615	A	2.71707
ILMN_1684306	S100A4	65.475	37.475	0.00263505	P	41.8393	13.8393	0.0382082	P	2.70787
ILMN_1835466		42.7641	14.7641	0.0421607	P	33.4969	5.49687	0.611331	A	2.68591
ILMN_1653283	APP	63.2772	35.2772	0.00263505	P	41.1545	13.1545	0.0513834	M	2.68176
ILMN_1692983	SULT2A1	56.804	28.804	0.00527009	P	38.8531	10.8531	0.0988142	A	2.65399
ILMN_1697448	TXNIP	117.212	89.2124	0	P	61.6567	33.6567	0.00395257	P	2.65066
ILMN_1653278	MUC20	43.4228	15.4229	0.0395257	P	33.8232	5.82319	0.559947	A	2.64852
ILMN_1796572	HFM1	81.5281	53.5281	0.00131752	P	48.5462	20.5462	0.0118577	P	2.60525
ILMN_1789007	APOC1	335.532	307.532	0	P	148.148	120.148	0	P	2.55961
ILMN_1806951	CSTF3	241.588	213.588	0	P	111.45	83.4497	0	P	2.55949
ILMN_2183424	LOC374491	67.0598	39.0598	0.00263505	P	43.3808	15.3808	0.0316205	P	2.53952
ILMN_1732143	FLJ42957	138.141	110.141	0	P	71.41	43.41	0	P	2.53723
ILMN_1842426		53.3006	25.3006	0.00658761	P	38.0039	10.0039	0.135705	A	2.52907
ILMN_1695354	BMF	63.565	35.565	0.00263505	P	42.2557	14.2557	0.0368906	P	2.49478
ILMN_2408440	TRAPPC2	49.832	21.832	0.0131752	P	36.779	8.779	0.222661	A	2.48684
ILMN_1763333	TBX6	52.7323	24.7323	0.00658761	P	37.9653	9.96534	0.137022	A	2.48183
ILMN_1783149	CDH23	53.3202	25.3202	0.00658761	P	38.2573	10.2573	0.123847	A	2.4685
ILMN_1752932	MPZL2	44.4926	16.4927	0.027668	P	34.7243	6.72431	0.445323	A	2.45269
ILMN_1740234	GSTO2	214.115	186.115	0	P	103.9	75.9001	0	P	2.4521
ILMN_1671703	ACTA2	1292.31	1264.31	0	P	544.824	516.824	0	P	2.44631
ILMN_1775931	EPHA3	73.0108	45.0108	0.00263505	P	46.4655	18.4655	0.0131752	P	2.43756
ILMN_1729777	AGER	41.7614	13.7614	0.0487484	P	33.6528	5.65283	0.583663	A	2.43442
ILMN_1864529		43.9215	15.9215	0.0342556	P	34.611	6.61098	0.462451	A	2.40834
ILMN_1767303	LOC400965	42.2933	14.2933	0.0474308	P	33.9492	5.94921	0.54282	A	2.40256
ILMN_1906626		81.9607	53.9607	0.00131752	P	50.4733	22.4733	0.00790514	P	2.4011
ILMN_2343097	NCALD	49.503	21.503	0.0131752	P	36.9608	8.96082	0.210804	A	2.39967
ILMN_1790529	LUM	49.6204	21.6204	0.0131752	P	37.0138	9.01384	0.206851	A	2.39858
ILMN_1754746	CCNB3	62.9695	34.9695	0.00263505	P	42.6043	14.6043	0.0355731	P	2.39446
ILMN_1711493	PRAM1	44.9342	16.9342	0.0237154	P	35.0794	7.07944	0.397892	A	2.39202
ILMN_2302632	HFE	49.0872	21.0873	0.0131752	P	36.8759	8.87593	0.216074	A	2.37578
ILMN_2368585	GGT1	49.9875	21.9875	0.0131752	P	37.257	9.25697	0.188406	A	2.37523
ILMN_1729905	GAL3ST1	49.3349	21.3348	0.0131752	P	37.0445	9.04452	0.202899	A	2.35887
ILMN_1830423		70.4612	42.4612	0.00263505	P	46.0272	18.0272	0.0144928	P	2.35539
ILMN_1681227	LOC643328	41.9081	13.9081	0.0474308	P	33.9153	5.91534	0.552042	A	2.3512
ILMN_1685750	RAB3C	61.7621	33.7621	0.00395257	P	42.3646	14.3646	0.0355731	P	2.35036
ILMN_1880045		42.1253	14.1253	0.0474308	P	34.0262	6.02621	0.536232	A	2.34398
ILMN_1730791	LOC646783	194.883	166.883	0	P	99.2978	71.2978	0	P	2.34065
ILMN_1728742	C5orf4	60.8166	32.8166	0.00395257	P	42.12	14.12	0.0382082	P	2.32413
ILMN_1662427	PTP4A3	78.1883	50.1883	0.00131752	P	49.6574	21.6574	0.00922266	P	2.31737
ILMN_1710052	CPT1A	42.0891	14.0892	0.0474308	P	34.0919	6.09192	0.530962	A	2.31276
ILMN_2156936	SCCPDH	60.0705	32.0705	0.00395257	P	41.9101	13.9101	0.0382082	P	2.30555
ILMN_1688160	WDR27	216.458	188.458	0	P	109.809	81.8089	0	P	2.30364
ILMN_1900330		43.1533	15.1533	0.0408432	P	34.5839	6.58387	0.467721	A	2.30157
ILMN_1911503		64.6393	36.6393	0.00263505	P	43.9215	15.9215	0.0289855	P	2.30124
ILMN_2227162	LOC653305	45.6214	17.6214	0.0210804	P	35.7029	7.70292	0.317523	A	2.28763
ILMN_1729288	C1QTNF6	88.2982	60.2982	0.00131752	P	54.4025	26.4025	0.00527009	P	2.2838
ILMN_1769779	PTP4A3	99.5759	71.5759	0.00131752	P	59.4865	31.4865	0.00395257	P	2.27322
ILMN_1750674	SDSL	121.59	93.5902	0	P	69.2269	41.2269	0	P	2.27012
ILMN_1778662	DIP2A	206.669	178.669	0	P	106.898	78.8982	0	P	2.26455
ILMN_1878375		45.3485	17.3485	0.0237154	P	35.6741	7.67408	0.317523	A	2.26067
ILMN_1820092		42.3899	14.3899	0.0474308	P	34.3776	6.37758	0.490119	A	2.25632
ILMN_1725726	DHRS2	46.1284	18.1284	0.0171278	P	36.1263	8.12631	0.28195	A	2.23083
ILMN_1861651		64.8321	36.8321	0.00263505	P	44.5381	16.5381	0.0223979	P	2.2271
ILMN_1758825	ABLIM2	64.6014	36.6014	0.00263505	P	44.48	16.48	0.0223979	P	2.22096
ILMN_1689868	TMEM80	236.297	208.297	0	P	121.797	93.7974	0	P	2.22071
ILMN_1806533	PDE7B	47.9665	19.9665	0.0144928	P	37.0047	9.00468	0.206851	A	2.21735
ILMN_1787464	LOC651296	45.2141	17.2141	0.0237154	P	35.7681	7.76815	0.31357	A	2.21598
ILMN_1903021		68.7564	40.7564	0.00263505	P	46.3955	18.3955	0.0144928	P	2.21556
ILMN_1747759	WSB1	177.592	149.592	0	P	95.5385	67.5385	0	P	2.21492
ILMN_1814790	SHANK2	44.4647	16.4647	0.027668	P	35.4357	7.43567	0.347826	A	2.21429
ILMN_2137312	KCNJ5	45.6572	17.6572	0.0210804	P	35.9997	7.99975	0.29249	A	2.20722
ILMN_1872444		41.945	13.945	0.0474308	P	34.3279	6.32789	0.496706	A	2.20374
ILMN_1684694	ANK1	41.7691	13.7691	0.0487484	P	34.251	6.25105	0.509881	A	2.20268
ILMN_1693685	LOC205251	122.652	94.6524	0	P	71.1777	43.1777	0	P	2.19216
ILMN_1662932	LCP1	55.9186	27.9186	0.00658761	P	40.8394	12.8394	0.057971	M	2.17445
ILMN_2376502	RHOBTB1	42.2732	14.2733	0.0474308	P	34.5921	6.59209	0.465086	A	2.16521
ILMN_2054121	C6orf126	198.466	170.466	0	P	106.95	78.9496	0	P	2.15918
ILMN_1794742	HES5	83.5593	55.5593	0.00131752	P	53.7457	25.7457	0.00658761	P	2.158
ILMN_1748147	MTO1	42.6725	14.6725	0.0421607	P	34.8507	6.85073	0.426878	A	2.14174
ILMN_1893026		54.5101	26.5101	0.00658761	P	40.4442	12.4442	0.0658762	M	2.13032
ILMN_1674559	FLJ44379	43.1204	15.1204	0.0408432	P	35.1121	7.11215	0.391304	A	2.126
ILMN_1835587		44.5483	16.5483	0.0250329	P	35.7944	7.79437	0.310935	A	2.12312
ILMN_1665948	LOC651772	50.4225	22.4225	0.0105402	P	38.5685	10.5685	0.108037	A	2.12163
ILMN_1704500	STAP2	42.7296	14.7296	0.0421607	P	34.9692	6.96916	0.411067	A	2.11355
ILMN_1742358	CA14	44.6634	16.6634	0.0250329	P	35.8906	7.89062	0.30303	A	2.1118
ILMN_1846930		45.1769	17.1769	0.0237154	P	36.1353	8.13534	0.280632	A	2.11139
ILMN_1690866	KBTBD10	98.3183	70.3183	0.00131752	P	61.347	33.347	0.00395257	P	2.10869
ILMN_2163070	KHDC1	140.637	112.637	0	P	81.444	53.444	0	P	2.10756
ILMN_1721758	ID4	52.3001	24.3001	0.00790514	P	39.5545	11.5544	0.0764163	A	2.10309
ILMN_1654319	HAPLN3	77.0965	49.0964	0.00131752	P	51.3458	23.3458	0.00790514	P	2.10301
ILMN_1769546	RIN2	95.8021	67.8021	0.00131752	P	60.2628	32.2628	0.00395257	P	2.10156
ILMN_1673639	ABI3BP	50.0309	22.0309	0.0118577	P	38.4893	10.4893	0.11199	A	2.10032
ILMN_1690532	FLJ40473	64.8272	36.8272	0.00263505	P	45.5633	17.5633	0.0158103	P	2.09682
ILMN_1737918	C1QA	43.1875	15.1875	0.0395257	P	35.2577	7.25774	0.376812	A	2.0926
ILMN_2396691	AKAP9	47.0879	19.0879	0.0158103	P	37.1479	9.14787	0.194993	A	2.0866
ILMN_1686846	AKAP12	43.4695	15.4695	0.0382082	P	35.4179	7.41788	0.350461	A	2.08543
ILMN_1807925	GNG2	49.1286	21.1286	0.0131752	P	38.1349	10.1349	0.125165	A	2.08474
ILMN_2139970	ALDH1A3	88.0184	60.0184	0.00131752	P	56.8367	28.8367	0.00395257	P	2.08132
ILMN_1680754	A4GNT	42.637	14.637	0.0421607	P	35.0508	7.05082	0.401844	A	2.07592
ILMN_2152422	MCART6	50.1881	22.1881	0.0105402	P	38.6887	10.6888	0.105402	A	2.07583
ILMN_1754921	FAM43B	149.912	121.912	0	P	86.7737	58.7737	0	P	2.07426
ILMN_2382705	CAMKK1	49.8996	21.8996	0.0131752	P	38.617	10.617	0.108037	A	2.0627
ILMN_1906625		43.8853	15.8853	0.0342556	P	35.7109	7.71091	0.317523	A	2.06011
ILMN_2111294	NUDT10	50.4858	22.4858	0.0105402	P	38.9355	10.9355	0.0961792	A	2.05622
ILMN_1710229	ARRDC2	47.8662	19.8662	0.0144928	P	37.6836	9.68364	0.146245	A	2.05153
ILMN_1662488	MED23	56.0385	28.0385	0.00658761	P	41.681	13.681	0.0421607	P	2.04945
ILMN_1795574	LOC644968	42.446	14.446	0.0447958	P	35.0534	7.05338	0.401844	A	2.0481
ILMN_1810628	KIAA0367	80.0294	52.0294	0.00131752	P	53.4244	25.4244	0.00658761	P	2.04644
ILMN_1754207	PLAC1	168.915	140.915	0	P	96.8836	68.8836	0	P	2.04569
ILMN_1913821		42.5001	14.5001	0.0434783	P	35.1273	7.12727	0.391304	A	2.03445
ILMN_2057389	PEX3	42.5246	14.5246	0.0434783	P	35.1568	7.15677	0.389987	A	2.02949
ILMN_1714181	MEGF8	62.2646	34.2646	0.00395257	P	44.896	16.896	0.0197628	P	2.02797
ILMN_1746949	CCDC11	42.0118	14.0118	0.0474308	P	34.9102	6.91022	0.416337	A	2.02769
ILMN_1826743		43.111	15.111	0.0408432	P	35.4736	7.47355	0.341239	A	2.02193
ILMN_1765032	LOC440993	54.803	26.803	0.00658761	P	41.2702	13.2702	0.0487484	P	2.01979
ILMN_1694847	TERF1	272.709	244.709	0	P	149.309	121.309	0	P	2.01723
ILMN_1840910		44.3916	16.3916	0.027668	P	36.1335	8.13354	0.280632	A	2.0153
ILMN_2149226	CAV1	195.739	167.739	0	P	111.239	83.2394	0	P	2.01515
ILMN_1911059		81.2309	53.2309	0.00131752	P	54.4884	26.4884	0.00527009	P	2.00959
ILMN_1730616	LOC441061	41.891	13.891	0.0474308	P	34.9124	6.91238	0.416337	A	2.00958
ILMN_1665065	SERINC3	171.307	143.307	0	P	99.3401	71.3401	0	P	2.00878
ILMN_2359710	PTP4A3	93.1097	65.1097	0.00131752	P	60.4755	32.4755	0.00395257	P	2.00488
ILMN_2322552	NCKAP1	485.714	457.714	0	P	256.528	228.528	0	P	2.00288
ILMN_1725773	DNAJC12	166.499	138.499	0	P	97.2132	69.2132	0	P	2.00104
ILMN_1754532	LOC442517	35.1426	7.14256	0.386034	A	42.3074	14.3074	0.0355731	P	0.499221
ILMN_1740181	LOC283345	37.6874	9.68735	0.16469	A	47.4082	19.4082	0.0118577	P	0.499136
ILMN_1809146	LOC440995	35.8199	7.81989	0.320158	A	43.686	15.686	0.0316205	P	0.498525
ILMN_1795503	MCC	39.9857	11.9857	0.0685112	M	52.1282	24.1282	0.00658761	P	0.496752
ILMN_1797009	F3	36.293	8.29302	0.264822	A	44.7036	16.7036	0.0210804	P	0.496481
ILMN_1900949		35.2495	7.24948	0.380764	A	42.614	14.614	0.0355731	P	0.496064
ILMN_1697817	PANX1	43.7107	15.7107	0.0342556	P	59.6769	31.6769	0.00395257	P	0.495968
ILMN_1760718	ZMIZ2	83.9411	55.9411	0.00131752	P	140.85	112.85	0	P	0.495712
ILMN_1672527	LOC728670	34.6777	6.67769	0.459815	A	41.4738	13.4738	0.0461133	P	0.495604
ILMN_1722812	GOSR2	38.5093	10.5093	0.118577	A	49.2284	21.2284	0.0105402	P	0.495059
ILMN_1844408	PLXNA2	40.6534	12.6534	0.0606061	M	53.5732	25.5732	0.00658761	P	0.494793
ILMN_1810274	HOXB2	315.101	287.101	0	P	608.675	580.675	0	P	0.494426
ILMN_2341661	ETV4	38.8171	10.8171	0.104084	A	49.8864	21.8864	0.00790514	P	0.49424
ILMN_1749546	LOC440013	34.9136	6.91365	0.424242	A	42.006	14.006	0.0382082	P	0.49362
ILMN_1756806	MCL1	81.065	53.065	0.00131752	P	135.575	107.575	0	P	0.493283
ILMN_1700144	ITGA10	35.7766	7.77657	0.328063	A	43.7741	15.7741	0.030303	P	0.492995
ILMN_1679728	WDR87	34.8261	6.82607	0.437418	A	41.8494	13.8494	0.0382082	P	0.492879
ILMN_2294653	PDE5A	37.8085	9.80854	0.155468	A	47.9314	19.9314	0.0118577	P	0.492115
ILMN_1793009	LOC652557	35.0753	7.07529	0.403162	A	42.3995	14.3995	0.0355731	P	0.491358
ILMN_2296697	MAP3K3	35.0432	7.04318	0.405797	A	42.3481	14.3481	0.0355731	P	0.490879
ILMN_1677124	LOC642290	40.5537	12.5537	0.0619236	M	53.6071	25.6071	0.00658761	P	0.490244
ILMN_1685318	EN2	51.0052	23.0052	0.00922266	P	74.9455	46.9455	0	P	0.49004
ILMN_1675927	NEBL	35.4183	7.41833	0.358366	A	43.1726	15.1726	0.0316205	P	0.48893
ILMN_1771878	SUSD5	39.997	11.997	0.0685112	M	52.5489	24.5489	0.00658761	P	0.488699
ILMN_1910712		35.0241	7.02406	0.408432	A	42.3787	14.3788	0.0355731	P	0.488503
ILMN_1673450	DDN	46.9044	18.9044	0.0158103	P	66.729	38.729	0.00263505	P	0.48812
ILMN_1679158	FAAH2	36.5079	8.50789	0.246377	A	45.4407	17.4407	0.0171278	P	0.487819
ILMN_1790801	RPS6KA2	36.8308	8.83083	0.226614	A	46.1038	18.1038	0.0144928	P	0.487788
ILMN_2357062	IL1RAP	37.7062	9.70621	0.162055	A	47.9498	19.9498	0.0118577	P	0.486532
ILMN_1838655		44.6248	16.6248	0.0250329	P	62.2284	34.2284	0.00395257	P	0.485701
ILMN_1910046		35.6493	7.64935	0.337286	A	43.8006	15.8006	0.030303	P	0.484119
ILMN_1695475	SEMA3C	36.6557	8.65572	0.238472	A	45.892	17.892	0.0144928	P	0.483777
ILMN_1822971		35.4539	7.45391	0.353096	A	43.4174	15.4174	0.0316205	P	0.483474
ILMN_1843277		35.9297	7.92966	0.30303	A	44.447	16.447	0.0223979	P	0.482133
ILMN_1846630		35.1516	7.15165	0.384717	A	42.8637	14.8637	0.0329381	P	0.481149
ILMN_1791232	SPRED2	100.158	72.1576	0.00131752	P	178.24	150.24	0	P	0.480281
ILMN_1670695	BACH2	37.7902	9.79024	0.156785	A	48.3892	20.3892	0.0118577	P	0.480168
ILMN_1839190		36.0156	8.01561	0.29249	A	44.7189	16.7189	0.0210804	P	0.479433
ILMN_1796179	HIST1H2BK	2364.7	2336.7	0	P	4903.94	4875.94	0	P	0.479231
ILMN_1654518	LRCH4	44.154	16.154	0.0289855	P	61.7185	33.7185	0.00395257	P	0.479083
ILMN_1673119	AFF1	39.2495	11.2495	0.0895916	A	51.5226	23.5226	0.00790514	P	0.478243
ILMN_2171783	CPEB3	34.6904	6.6904	0.455863	A	42.0075	14.0075	0.0382082	P	0.47763
ILMN_1664542	UBE2I	48.1747	20.1747	0.0144928	P	70.3628	42.3628	0	P	0.476237
ILMN_1711988	KCNK12	34.8336	6.8336	0.4361	A	42.3664	14.3664	0.0355731	P	0.475667
ILMN_1843687		35.3731	7.3731	0.367589	A	43.5209	15.5208	0.0316205	P	0.475045
ILMN_1737360	TSPYL3	38.5267	10.5267	0.118577	A	50.1803	22.1803	0.00790514	P	0.474595
ILMN_2107068	HOXA2	57.2662	29.2662	0.00527009	P	89.7037	61.7037	0	P	0.474302
ILMN_1894341		34.338	6.33797	0.500659	A	41.4138	13.4138	0.0461133	P	0.472497
ILMN_1654566	HSPA1L	34.4635	6.46346	0.484849	A	41.7079	13.7079	0.0408432	P	0.471514
ILMN_2218068	RAB40A	36.5981	8.59807	0.241107	A	46.2362	18.2362	0.0144928	P	0.471484
ILMN_1723436	PFKFB2	42.1441	14.1441	0.0474308	P	58.0766	30.0766	0.00395257	P	0.470271
ILMN_1669928	ARHGEF16	40.4258	12.4258	0.0619236	M	54.4349	26.4349	0.00527009	P	0.470053
ILMN_1722718	BMP2	81.3046	53.3045	0.00131752	P	141.542	113.542	0	P	0.469468
ILMN_2188264	CYR61	75.3838	47.3838	0.00131752	P	129.169	101.169	0	P	0.468362
ILMN_1846771		64.8391	36.8391	0.00263505	P	106.724	78.7237	0	P	0.467954
ILMN_1731891	UBXD6	40.497	12.497	0.0619236	M	54.7087	26.7087	0.00395257	P	0.467899
ILMN_1878133		72.2405	44.2405	0.00263505	P	122.817	94.8174	0	P	0.466586
ILMN_1657011	LOC286208	109.576	81.5764	0	P	203.516	175.516	0	P	0.46478
ILMN_1727315	DENND1A	103.9	75.9001	0.00131752	P	191.534	163.534	0	P	0.464124
ILMN_1697499	HLA-DRB5	35.7491	7.7491	0.330698	A	44.7219	16.7219	0.0210804	P	0.463411
ILMN_1684983	OTUB2	34.1638	6.16381	0.516469	A	41.3028	13.3028	0.0487484	P	0.463347
ILMN_1786989	NKX6-2	39.9452	11.9452	0.0711462	A	53.9691	25.969	0.00658761	P	0.459979
ILMN_1693338	CYP1B1	40.5021	12.5021	0.0619236	M	55.1958	27.1958	0.00395257	P	0.459706
ILMN_1735185	CSTF1	36.0087	8.00871	0.29249	A	45.4286	17.4286	0.0171278	P	0.459515
ILMN_1733050	SEC31B	37.1704	9.17036	0.200264	A	47.9761	19.9761	0.0118577	P	0.459067
ILMN_1757370	SMPD1	35.1136	7.11361	0.395257	A	43.5134	15.5134	0.0316205	P	0.458546
ILMN_1752226	P2RY11	107.402	79.4018	0.00131752	P	201.308	173.308	0	P	0.458154
ILMN_1700763	LOC643712	36.4005	8.4005	0.258234	A	46.3529	18.3529	0.0144928	P	0.457721
ILMN_1838300		34.6206	6.62059	0.470356	A	42.4868	14.4868	0.0355731	P	0.457008
ILMN_1674689	LOC652255	34.525	6.52504	0.478261	A	42.3284	14.3284	0.0355731	P	0.455394
ILMN_1706186	C12orf53	34.9096	6.90955	0.42556	A	43.2133	15.2133	0.0316205	P	0.454177
ILMN_1654378	LOC642110	34.8614	6.86135	0.434783	A	43.1648	15.1648	0.0316205	P	0.452454
ILMN_1665682	IL15RA	36.502	8.50204	0.247694	A	46.8819	18.8819	0.0131752	P	0.450275
ILMN_2179873	PHC3	46.4533	18.4533	0.0158103	P	69.0067	41.0067	0	P	0.450006
ILMN_1790659	GNL3	45.5361	17.5361	0.0210804	P	66.9837	38.9837	0.00263505	P	0.449832
ILMN_1739576	CYB5R2	35.7418	7.7418	0.333333	A	45.2774	17.2774	0.0184453	P	0.448087
ILMN_2317751	REC8	34.3694	6.36943	0.496706	A	42.2466	14.2466	0.0368906	P	0.447084
ILMN_1660017	PRR5	39.5236	11.5236	0.0843215	A	53.8574	25.8574	0.00658761	P	0.44566
ILMN_1689004	TNFRSF12A	60.2481	32.2481	0.00395257	P	100.408	72.4083	0	P	0.445365
ILMN_1688390	THOC4	37.012	9.01198	0.206851	A	48.2648	20.2648	0.0118577	P	0.444711
ILMN_1774493	KLC2	34.1624	6.16238	0.516469	A	41.9301	13.9301	0.0382082	P	0.442378
ILMN_1718977	GADD45B	49.1175	21.1175	0.0131752	P	75.8644	47.8644	0	P	0.441196
ILMN_1720452	LONRF3	59.8976	31.8975	0.00395257	P	100.369	72.3693	0	P	0.440761
ILMN_1653276	LOC645276	35.2081	7.20806	0.382082	A	44.411	16.411	0.0223979	P	0.43922
ILMN_1692826	UNKL	78.1038	50.1038	0.00131752	P	142.463	114.463	0	P	0.437729
ILMN_1699164	LOC653438	34.2581	6.25812	0.507246	A	42.3416	14.3416	0.0355731	P	0.436362
ILMN_1881081		47.6872	19.6871	0.0144928	P	73.1653	45.1653	0	P	0.435891
ILMN_1798181	IRF7	36.3804	8.38042	0.26087	A	47.243	19.243	0.0118577	P	0.435504
ILMN_2074894	TREML2P	33.8116	5.81163	0.56917	A	41.3777	13.3778	0.0461133	P	0.434425
ILMN_2093188	USP43	34.4137	6.41366	0.490119	A	42.7641	14.7641	0.0329381	P	0.434409
ILMN_1901322		34.3867	6.3867	0.495389	A	42.7716	14.7716	0.0329381	P	0.432364
ILMN_2390310	C17orf91	40.7418	12.7418	0.0606061	M	57.4964	29.4964	0.00395257	P	0.43198
ILMN_1689057	PIK3R1	34.5802	6.58022	0.472991	A	43.2611	15.2611	0.0316205	P	0.431176
ILMN_1694458	FLJ41200	35.4792	7.47921	0.350461	A	45.3497	17.3497	0.0171278	P	0.431085
ILMN_1740418	CYP27B1	79.0392	51.0391	0.00131752	P	147.22	119.22	0	P	0.428108
ILMN_1686478	HIST1H2AG	46.3274	18.3274	0.0171278	P	70.8552	42.8552	0	P	0.427658
ILMN_1739423	RN7SK	46.0506	18.0507	0.0184453	P	70.4612	42.4612	0	P	0.425109
ILMN_1804945	ZNF667	34.3851	6.38507	0.495389	A	43.0636	15.0636	0.0316205	P	0.423875
ILMN_1769306	SLMO1	35.5536	7.55362	0.343873	A	45.8339	17.8339	0.0144928	P	0.423554
ILMN_1751016	LONRF2	58.2275	30.2275	0.00527009	P	99.4775	71.4775	0	P	0.422896
ILMN_1666325	ALG10B	45.2322	17.2322	0.0237154	P	68.8568	40.8568	0	P	0.42177
ILMN_1807112	ANKRD13D	34.7218	6.72179	0.45191	A	43.9592	15.9591	0.0289855	P	0.421187
ILMN_1675979	RBMS3	35.9851	7.98505	0.295125	A	46.9639	18.9639	0.0131752	P	0.421066
ILMN_1821483		36.3815	8.38145	0.26087	A	47.9263	19.9263	0.0118577	P	0.420623
ILMN_1737561	LOC88523	169.375	141.375	0	P	365.383	337.383	0	P	0.419035
ILMN_1907052		33.8944	5.89437	0.55863	A	42.0725	14.0725	0.0382082	P	0.418858
ILMN_1733045	RAB36	42.9158	14.9158	0.0408432	P	63.8673	35.8673	0.00395257	P	0.415859
ILMN_1789372	LOC646570	33.9808	5.98085	0.549407	A	42.4124	14.4124	0.0355731	P	0.414979
ILMN_2271875	ALAS2	34.4841	6.4841	0.483531	A	43.6389	15.6389	0.0316205	P	0.414612
ILMN_1792689	HIST1H2AC	52.7169	24.7169	0.00658761	P	88.1463	60.1463	0	P	0.410946
ILMN_1723418	CEL	46.5883	18.5883	0.0158103	P	73.2636	45.2636	0	P	0.410668
ILMN_1761456	ALG13	296.721	268.721	0	P	683.175	655.175	0	P	0.410151
ILMN_1669114	WNK4	36.3464	8.34639	0.26087	A	48.3982	20.3982	0.0118577	P	0.409172
ILMN_2115453	LOC285033	35.2457	7.24566	0.380764	A	45.7404	17.7404	0.0144928	P	0.408428
ILMN_1713235	MGC12965	33.4871	5.4871	0.610013	A	41.4403	13.4403	0.0461133	P	0.408257
ILMN_1754370	SPAG8	33.9122	5.91219	0.557312	A	42.5439	14.5439	0.0355731	P	0.406506
ILMN_1668795	TTC30B	36.1988	8.19881	0.270092	A	48.1904	20.1904	0.0118577	P	0.406074
ILMN_1762802	CNIH2	36.8778	8.87783	0.222661	A	49.9744	21.9744	0.00790514	P	0.404008
ILMN_1668839	ACOX1	33.389	5.38897	0.625823	A	41.3861	13.3861	0.0461133	P	0.40258
ILMN_1692967	AXIN1	35.2015	7.20154	0.383399	A	45.9363	17.9363	0.0144928	P	0.401506
ILMN_2394264	UBTF	38.3888	10.3888	0.1278	A	53.9088	25.9088	0.00658761	P	0.400976
ILMN_1690581	ZNF709	33.8278	5.8278	0.567852	A	42.5568	14.5568	0.0355731	P	0.400349
ILMN_1903455		33.6716	5.67162	0.587615	A	42.2019	14.2019	0.0368906	P	0.399356
ILMN_1735745	OSTN	37.9231	9.92312	0.151515	A	52.8911	24.8911	0.00658761	P	0.398662
ILMN_1754643	DGCR14	66.3068	38.3068	0.00263505	P	124.37	96.3699	0	P	0.397497
ILMN_1731044	KCTD14	35.899	7.89902	0.3083	A	48.0427	20.0427	0.0118577	P	0.394109
ILMN_1760412	SHISA2	280.939	252.939	0	P	670.518	642.518	0	P	0.393669
ILMN_1751040	RAB23	34.3635	6.36347	0.496706	A	44.2418	16.2418	0.0250329	P	0.391795
ILMN_1680139	MAFF	43.3448	15.3448	0.0395257	P	67.1762	39.1762	0.00263505	P	0.391686
ILMN_1898561		35.0209	7.02092	0.408432	A	46.0924	18.0923	0.0144928	P	0.38806
ILMN_1706969	C6orf65	53.5764	25.5764	0.00658761	P	94.3908	66.3908	0	P	0.38524
ILMN_2061318	TAF13	42.4198	14.4198	0.0447958	P	65.6328	37.6328	0.00263505	P	0.383171
ILMN_1674975	MANEAL	33.6543	5.65433	0.59025	A	42.8431	14.8431	0.0329381	P	0.38094
ILMN_1753830	ETV4	40.12	12.12	0.0671937	M	59.9073	31.9073	0.00395257	P	0.379851
ILMN_1860944		33.5273	5.52726	0.599473	A	42.5955	14.5955	0.0355731	P	0.378697
ILMN_1664863	CTRL	41.2104	13.2104	0.057971	M	63.6861	35.6861	0.00395257	P	0.370183
ILMN_1855430	LOC199800	54.1928	26.1928	0.00658761	P	98.8825	70.8825	0	P	0.369525
ILMN_2252701	SLC6A9	33.7313	5.73128	0.582345	A	43.5156	15.5156	0.0316205	P	0.369388
ILMN_1784094	PRDM16	32.9772	4.97725	0.679842	A	41.5193	13.5193	0.0434783	P	0.36816
ILMN_1713161	USP16	34.9239	6.92388	0.422925	A	46.9256	18.9256	0.0131752	P	0.365847
ILMN_2086077	JUNB	52.558	24.558	0.00658761	P	95.558	67.558	0	P	0.363511
ILMN_2091590	ANKRD41	37.6706	9.67056	0.166008	A	54.9013	26.9013	0.00395257	P	0.359483
ILMN_2115340	HIST2H4A	79.7952	51.7952	0.00131752	P	172.556	144.556	0	P	0.358304
ILMN_1677092	GEM	60.3989	32.3989	0.00395257	P	118.508	90.508	0	P	0.357968
ILMN_1784977	DOHH	38.8543	10.8543	0.100132	A	58.7341	30.7341	0.00395257	P	0.353169
ILMN_1784822	PPP1R3F	86.4346	58.4346	0.00131752	P	194.401	166.401	0	P	0.351167
ILMN_1672966	RCP9	36.4629	8.46292	0.251647	A	52.3575	24.3575	0.00658761	P	0.347447
ILMN_2330310	OR4L1	32.9299	4.92989	0.685112	A	42.2108	14.2108	0.0368906	P	0.346912
ILMN_2086105	SPRY4	37.6866	9.68663	0.16469	A	55.936	27.936	0.00395257	P	0.346744
ILMN_1691431	FAM18B	33.4515	5.45151	0.617918	A	43.7656	15.7656	0.030303	P	0.345784
ILMN_1732071	HIST2H2BE	46.7416	18.7416	0.0158103	P	82.5132	54.5132	0	P	0.343798
ILMN_2144426	HIST2H2AA3	155.872	127.872	0	P	409.858	381.858	0	P	0.334868
ILMN_1795448	OR2B6	33.2286	5.22858	0.645586	A	43.6922	15.6922	0.0316205	P	0.333196
ILMN_1716925	FSIP1	34.308	6.30802	0.504611	A	47.6183	19.6183	0.0118577	P	0.321538
ILMN_1790784	ZNF197	32.4113	4.41132	0.757576	A	41.807	13.807	0.0382082	P	0.319498
ILMN_1659047	HIST2H2AA3	146.247	118.247	0	P	398.506	370.506	0	P	0.31915
ILMN_1678906	LOC644243	32.8776	4.87756	0.695652	A	43.2944	15.2944	0.0316205	P	0.318911
ILMN_1660995	AMH	59.7307	31.7307	0.00527009	P	128.545	100.545	0	P	0.315586
ILMN_1742473	C10orf72	33.1344	5.13439	0.660079	A	44.6316	16.6316	0.0210804	P	0.308713
ILMN_1695435	LOC653610	39.0347	11.0347	0.0974967	A	64.9697	36.9697	0.00395257	P	0.298481
ILMN_1751607	FOSB	109.765	81.7649	0	P	310.535	282.535	0	P	0.289397
ILMN_1658477	C12orf64	32.1578	4.15781	0.793149	A	42.4673	14.4673	0.0355731	P	0.287394
ILMN_1712523	MAP6	36.6774	8.67736	0.233202	A	59.0238	31.0238	0.00395257	P	0.2797
ILMN_1675222	PLXND1	31.5734	3.57337	0.864295	A	41.7066	13.7066	0.0408432	P	0.260704
ILMN_2367883	GEM	45.4162	17.4162	0.0223979	P	96.4544	68.4544	0	P	0.254421
ILMN_1732672	AGPAT4	32.9826	4.98259	0.679842	A	47.8662	19.8662	0.0118577	P	0.250807
ILMN_1657148	C19orf23	59.0729	31.0728	0.00527009	P	155.872	127.872	0	P	0.242999
ILMN_1836486		41.0219	13.0219	0.0592885	M	84.0504	56.0504	0	P	0.232325
ILMN_2306066	FUS	61.2287	33.2287	0.00395257	P	177.397	149.397	0	P	0.222419
ILMN_1712112	RCAN1	36.6187	8.61874	0.241107	A	75.2669	47.2668	0	P	0.182342
ILMN_1669523	FOS	49.9079	21.9079	0.0131752	P	177.883	149.883	0	P	0.146167
ILMN_1762899	EGR1	108.715	80.7153	0	P	666.767	638.767	0	P	0.126361
ILMN_1739222	ETV5	40.0763	12.0763	0.0671937	M	167.96	139.96	0	P	0.086284
siEWS
PROBE_ID	SYMBOL	siEWS Average Signal	siEWS Average Signal (-background)	siEWS Detection p-value	siEWS PMA	si+ Control Average Signal	si+ Control Average Signal (-background)	si+ Control Detection p-value	si+ Control PMA	Ratio
ILMN_2096623	SLITRK1	50.9892	22.9892	0.00790514	P	30.0037	2.00372	0.965744	A	11.4733
ILMN_1756715	RUNDC3A	99.4362	71.4362	0	P	35.7317	7.73175	0.317523	A	9.23934
ILMN_1679256	AP3B2	100.687	72.6869	0	P	37.091	9.09102	0.198946	A	7.99546
ILMN_1657855	ACTL6B	61.3544	33.3544	0.00395257	P	34.8281	6.82807	0.43083	A	4.88489
ILMN_1801703	CPLX1	222.843	194.843	0	P	69.0761	41.0761	0	P	4.74347
ILMN_1727831	RAD51L1	41.6318	13.6318	0.0447958	P	30.9234	2.92341	0.923584	A	4.66298
ILMN_1717887	C10orf132	41.8404	13.8404	0.0434783	P	31.0123	3.01234	0.918314	A	4.59457
ILMN_1701483	SYP	331.24	303.24	0	P	94.4215	66.4215	0	P	4.56539
ILMN_1681234	TNRC4	66.4555	38.4555	0.00263505	P	37.0689	9.06894	0.200264	A	4.24035
ILMN_1669410	CHGA	93.7054	65.7054	0	P	43.9455	15.9455	0.0289855	P	4.12062
ILMN_1801090	KRT222P	88.778	60.778	0	P	42.992	14.992	0.0316205	P	4.05403
ILMN_1670535	NDRG2	43.6168	15.6168	0.027668	P	32.4106	4.41055	0.765481	A	3.54079
ILMN_1813517	DISP2	94.1807	66.1807	0	P	47.2318	19.2318	0.0118577	P	3.44122
ILMN_1765966	CHGB	50.5832	22.5832	0.00922266	P	34.6504	6.65037	0.45718	A	3.39579
ILMN_2407703	SYN1	84.6162	56.6162	0	P	44.7577	16.7577	0.0210804	P	3.37852
ILMN_1811787	RNF139	41.6984	13.6984	0.0447958	P	32.0653	4.06532	0.802372	A	3.36957
ILMN_1760246	BSN	321.303	293.303	0	P	115.234	87.2343	0	P	3.36224
ILMN_1740035	POU4F2	59.4755	31.4755	0.00395257	P	37.4966	9.49659	0.163373	A	3.3144
ILMN_1738395	TPD52L3	43.1035	15.1035	0.030303	P	32.5906	4.59064	0.748353	A	3.29006
ILMN_1789541	CRMP1	230.763	202.763	0	P	90.216	62.216	0	P	3.25901
ILMN_1747285	HFM1	44.7965	16.7965	0.0210804	P	33.223	5.223	0.656126	A	3.21586
ILMN_1710553	TMEM151A	60.4619	32.4619	0.00395257	P	38.1304	10.1304	0.126482	A	3.2044
ILMN_2343097	NCALD	56.3331	28.3331	0.00527009	P	36.9608	8.96082	0.210804	A	3.16189
ILMN_2274586	PKD1L2	41.5258	13.5258	0.0474308	P	32.3216	4.32163	0.770751	A	3.12979
ILMN_1804673	SLC16A4	113.736	85.7358	0	P	55.4202	27.4202	0.00395257	P	3.12673
ILMN_1789112	TMEM145	638.825	610.825	0	P	223.752	195.752	0	P	3.1204
ILMN_1701637	SULT4A1	58.7863	30.7863	0.00395257	P	37.8983	9.89829	0.13834	A	3.11027
ILMN_1848843		44.0483	16.0483	0.0237154	P	33.1898	5.18978	0.661397	A	3.09229
ILMN_1702229	CECR6	111.017	83.0175	0	P	54.9333	26.9334	0.00395257	P	3.08233
ILMN_2353862	LRRC48	47.0042	19.0042	0.0131752	P	34.1869	6.18687	0.515151	A	3.07169
ILMN_2328575	CLDN14	42.0621	14.0621	0.0382082	P	32.6174	4.6174	0.747036	A	3.04545
ILMN_1893398		41.5349	13.5349	0.0461133	P	32.4724	4.4724	0.761528	A	3.02631
ILMN_2048647	NBEA	41.7521	13.7521	0.0434783	P	32.5594	4.55939	0.752306	A	3.01622
ILMN_1835466		44.5498	16.5498	0.0210804	P	33.4969	5.49687	0.611331	A	3.01076
ILMN_1753468	CD63	203.992	175.992	0	P	86.6223	58.6223	0	P	3.00213
ILMN_1773079	COL3A1	44.5483	16.5483	0.0210804	P	33.5367	5.5367	0.603426	A	2.98885
ILMN_2197946	SCG3	49.4942	21.4942	0.0105402	P	35.1983	7.19825	0.388669	A	2.98604
ILMN_1658639	SLC46A3	260.315	232.315	0	P	106.37	78.3697	0	P	2.96435
ILMN_1658152	MAP3K10	43.0964	15.0964	0.030303	P	33.1535	5.15351	0.662714	A	2.92935
ILMN_1877380		42.6654	14.6654	0.0316205	P	33.0222	5.02224	0.687747	A	2.9201
ILMN_1742025	OLFM1	69.2395	41.2395	0.00131752	P	42.1799	14.1799	0.0368906	P	2.9083
ILMN_1863638		51.6189	23.6189	0.00790514	P	36.1929	8.19289	0.268775	A	2.88285
ILMN_1751092	AMBN	44.5842	16.5842	0.0210804	P	33.7558	5.75578	0.570488	A	2.88131
ILMN_1728742	C5orf4	68.6378	40.6378	0.00263505	P	42.12	14.12	0.0382082	P	2.87804
ILMN_1890710		88.4064	60.4064	0	P	49.1592	21.1592	0.0105402	P	2.85486
ILMN_2156936	SCCPDH	67.6312	39.6312	0.00263505	P	41.9101	13.9101	0.0382082	P	2.84909
ILMN_2361181	C1QTNF6	42.8061	14.8061	0.030303	P	33.2011	5.20105	0.660079	A	2.84676
ILMN_2376502	RHOBTB1	46.6894	18.6894	0.0144928	P	34.5921	6.59209	0.465086	A	2.83513
ILMN_2394161	ST8SIA4	53.1487	25.1486	0.00658761	P	36.8744	8.87436	0.216074	A	2.83386
ILMN_1896699		118.985	90.9852	0	P	60.4494	32.4494	0.00395257	P	2.80391
ILMN_1654792	C8orf15	41.8893	13.8893	0.0434783	P	32.9603	4.96025	0.69697	A	2.80012
ILMN_1725417	NELL2	114.721	86.7214	0	P	59.2676	31.2676	0.00395257	P	2.77352
ILMN_1685750	RAB3C	67.8027	39.8027	0.00263505	P	42.3646	14.3646	0.0355731	P	2.77089
ILMN_2414302	FDXR	43.1883	15.1883	0.0289855	P	33.4892	5.48916	0.611331	A	2.76696
ILMN_1806862	FLJ35282	41.927	13.927	0.0421607	P	33.0777	5.07773	0.675889	A	2.74276
ILMN_1904135		101.918	73.9178	0	P	55.0308	27.0308	0.00395257	P	2.73458
ILMN_1891482		44.0106	16.0106	0.0237154	P	33.8595	5.85945	0.557312	A	2.73244
ILMN_1705750	TGM2	49.2364	21.2365	0.0105402	P	35.8655	7.86547	0.304348	A	2.69996
ILMN_1692263	LOC642749	44.2945	16.2945	0.0210804	P	34.0678	6.06781	0.534914	A	2.68539
ILMN_1788663	KCNQ2	63.3223	35.3223	0.00395257	P	41.1782	13.1782	0.0513834	M	2.68037
ILMN_1682831	NEB	42.3333	14.3333	0.0368906	P	33.4069	5.40692	0.629776	A	2.65092
ILMN_1653670	CUL3	42.8529	14.8529	0.030303	P	33.6048	5.60476	0.594203	A	2.65005
ILMN_1653283	APP	62.791	34.791	0.00395257	P	41.1545	13.1545	0.0513834	M	2.6448
ILMN_1804357	GNG4	702.001	674.001	0	P	283.852	255.852	0	P	2.63434
ILMN_1709659	TMEM151A	50.9495	22.9495	0.00790514	P	36.7584	8.75838	0.223979	A	2.62029
ILMN_1759261	C16orf55	44.2083	16.2083	0.0223979	P	34.1859	6.18593	0.515151	A	2.62019
ILMN_2159311	RFPL2	48.1276	20.1276	0.0118577	P	35.7193	7.71925	0.317523	A	2.60746
ILMN_1662390	ASPHD1	48.1467	20.1467	0.0118577	P	35.7916	7.79158	0.310935	A	2.58571
ILMN_1685168	RFX4	43.5663	15.5663	0.0289855	P	34.0238	6.02378	0.537549	A	2.58414
ILMN_1658805	BRE	42.9279	14.9279	0.030303	P	33.7774	5.77739	0.566535	A	2.58385
ILMN_1729905	GAL3ST1	51.3117	23.3117	0.00790514	P	37.0445	9.04452	0.202899	A	2.57744
ILMN_1689601	KIAA1843	42.7782	14.7782	0.030303	P	33.7518	5.75178	0.570488	A	2.56933
ILMN_1810962	PTPRK	272.772	244.772	0	P	124.001	96.0012	0	P	2.54968
ILMN_1689968	PLEKHO2	50.9191	22.9191	0.00790514	P	36.9894	8.98941	0.206851	A	2.54956
ILMN_1838179		76.7497	48.7497	0.00131752	P	47.2887	19.2887	0.0118577	P	2.52737
ILMN_1683300	BAX	184.8	156.8	0	P	90.142	62.142	0	P	2.52326
ILMN_2190676	LRTM2	43.7722	15.7722	0.027668	P	34.2522	6.25222	0.509881	A	2.52266
ILMN_1660718	GABBR2	223.006	195.006	0	P	105.862	77.8619	0	P	2.50451
ILMN_1674293	LOC653257	48.8738	20.8738	0.0118577	P	36.3499	8.34986	0.262187	A	2.4999
ILMN_1871474		41.7297	13.7297	0.0434783	P	33.5051	5.50508	0.607378	A	2.49401
ILMN_1713934	LITAF	1169.49	1141.49	0	P	487.8	459.8	0	P	2.48259
ILMN_1764364	FAM19A3	42.6672	14.6672	0.0316205	P	33.9084	5.90836	0.552042	A	2.48244
ILMN_1753345	SCAMP5	221.163	193.163	0	P	105.943	77.9427	0	P	2.47827
ILMN_1674778	ATP6V1G2	48.2375	20.2375	0.0118577	P	36.2263	8.22633	0.264822	A	2.46009
ILMN_2082585	SNAI2	651.511	623.511	0	P	281.973	253.972	0	P	2.45504
ILMN_2376108	PSMB9	41.8445	13.8445	0.0434783	P	33.656	5.65597	0.583663	A	2.44776
ILMN_1825773		70.9197	42.9198	0.00131752	P	45.5737	17.5737	0.0158103	P	2.44227
ILMN_1882284		93.1748	65.1748	0	P	54.739	26.739	0.00395257	P	2.43744
ILMN_1654319	HAPLN3	84.8411	56.8411	0	P	51.3458	23.3458	0.00790514	P	2.43475
ILMN_2271149	PGM5	44.8145	16.8145	0.0210804	P	34.9222	6.92219	0.41502	A	2.42908
ILMN_1892161		41.4952	13.4952	0.0474308	P	33.5666	5.56658	0.596838	A	2.42432
ILMN_1729288	C1QTNF6	91.5979	63.5979	0	P	54.4025	26.4025	0.00527009	P	2.40878
ILMN_1806242	PSD	45.7637	17.7637	0.0184453	P	35.4244	7.42442	0.349144	A	2.39261
ILMN_1774375	LOC284422	48.2961	20.2961	0.0118577	P	36.5264	8.52644	0.243742	A	2.38037
ILMN_2124386	RGL2	103.598	75.5979	0	P	59.8239	31.8239	0.00395257	P	2.37551
ILMN_1776333	TBCEL	42.9388	14.9388	0.030303	P	34.2909	6.29091	0.504611	A	2.37466
ILMN_2093508	FOXD4L3	41.4403	13.4403	0.0487484	P	33.666	5.66605	0.581028	A	2.37208
ILMN_2109371	CALCB	1589.18	1561.18	0	P	686.829	658.829	0	P	2.36963
ILMN_1667374	C14orf149	95.0485	67.0485	0	P	56.3562	28.3562	0.00395257	P	2.36451
ILMN_1746138	RLTPR	82.8876	54.8876	0.00131752	P	51.2883	23.2883	0.00790514	P	2.35687
ILMN_1770087	MOCS2	41.8617	13.8617	0.0434783	P	33.8819	5.88188	0.555995	A	2.35669
ILMN_2382974	CCDC7	41.6934	13.6934	0.0447958	P	33.8138	5.81379	0.559947	A	2.35532
ILMN_1768202	ANKRD24	121.7	93.7002	0	P	67.8511	39.8511	0.00263505	P	2.35126
ILMN_1704500	STAP2	44.3095	16.3095	0.0210804	P	34.9692	6.96916	0.411067	A	2.34024
ILMN_1792182	RDH12	52.6716	24.6716	0.00790514	P	38.5479	10.5479	0.109354	A	2.33899
ILMN_1775931	EPHA3	71.1856	43.1856	0.00131752	P	46.4655	18.4655	0.0131752	P	2.33872
ILMN_1785071	SEPP1	48.2241	20.2241	0.0118577	P	36.6495	8.64948	0.231884	A	2.33819
ILMN_2404065	APP	950.271	922.271	0	P	422.513	394.513	0	P	2.33774
ILMN_1810628	KIAA0367	87.3084	59.3084	0	P	53.4244	25.4244	0.00658761	P	2.33274
ILMN_1756898	COQ9	1213.84	1185.84	0	P	539.328	511.328	0	P	2.31914
ILMN_1713829	PTGES	67.7957	39.7957	0.00263505	P	45.1668	17.1668	0.0197628	P	2.31818
ILMN_1763333	TBX6	51.0858	23.0858	0.00790514	P	37.9653	9.96534	0.137022	A	2.31661
ILMN_1898136		49.2683	21.2683	0.0105402	P	37.1903	9.1903	0.192358	A	2.31421
ILMN_1651752	CXorf21	42.2117	14.2117	0.0382082	P	34.1448	6.14483	0.520422	A	2.31278
ILMN_1803419	LOC652610	41.6219	13.6219	0.0447958	P	33.8913	5.89127	0.554677	A	2.31222
ILMN_1772074	C19orf51	457.336	429.336	0	P	214.391	186.391	0	P	2.30342
ILMN_1713803	LOC400566	143.481	115.481	0	P	78.2102	50.2102	0	P	2.29995
ILMN_1754921	FAM43B	163.121	135.121	0	P	86.7737	58.7737	0	P	2.29901
ILMN_1765668	IL20RB	61.3231	33.3231	0.00395257	P	42.556	14.556	0.0355731	P	2.2893
ILMN_1657199	NFASC	78.6588	50.6588	0.00131752	P	50.1455	22.1455	0.00790514	P	2.28754
ILMN_1667791	PPFIA4	151.165	123.165	0	P	81.9311	53.9311	0	P	2.28374
ILMN_1659075	HLA-DOA	73.8865	45.8865	0.00131752	P	48.1011	20.1011	0.0118577	P	2.28279
ILMN_1761882	C3orf14	68.1098	40.1098	0.00263505	P	45.5898	17.5898	0.0158103	P	2.28029
ILMN_1795679	STMN2	91.7836	63.7836	0	P	56.0146	28.0146	0.00395257	P	2.2768
ILMN_1698846	SLC8A2	71.9435	43.9435	0.00131752	P	47.3044	19.3044	0.0118577	P	2.27635
ILMN_2122300	DNAL1	43.6611	15.6611	0.027668	P	34.8902	6.89017	0.42029	A	2.27296
ILMN_1653390	SDHALP1	50.7323	22.7323	0.00922266	P	38.0145	10.0145	0.13307	A	2.26993
ILMN_1777446	LOC647987	41.6297	13.6297	0.0447958	P	34.0191	6.01913	0.537549	A	2.2644
ILMN_1850513		56.3225	28.3225	0.00527009	P	40.5579	12.5579	0.0658762	M	2.25535
ILMN_2126038	STMN2	47.869	19.869	0.0118577	P	36.8249	8.82487	0.220026	A	2.25148
ILMN_1766000	PM20D2	209.503	181.503	0	P	108.665	80.6646	0	P	2.25009
ILMN_1796751	KIAA1274	42.7451	14.7451	0.030303	P	34.5606	6.56056	0.469038	A	2.24753
ILMN_1788251	SNN	51.4478	23.4478	0.00790514	P	38.4338	10.4338	0.11199	A	2.2473
ILMN_1776888	RHOXF1	53.7277	25.7277	0.00658761	P	39.4605	11.4605	0.0777339	A	2.24491
ILMN_1777164	DIP2A	66.1103	38.1103	0.00263505	P	44.9867	16.9867	0.0197628	P	2.24354
ILMN_2144654	MGC119295	41.7485	13.7485	0.0434783	P	34.1294	6.12941	0.523057	A	2.24304
ILMN_2112829	ANKAR	44.2686	16.2686	0.0210804	P	35.253	7.25298	0.376812	A	2.24302
ILMN_1880631		42.2708	14.2708	0.0382082	P	34.3715	6.37145	0.490119	A	2.2398
ILMN_1882093		53.3138	25.3138	0.00658761	P	39.3141	11.3141	0.0790514	A	2.23736
ILMN_1911213		42.2916	14.2916	0.0368906	P	34.4084	6.40843	0.487484	A	2.23013
ILMN_1762002	CSTF3	938.349	910.349	0	P	436.7	408.7	0	P	2.22743
ILMN_2224955	XCL1	42.405	14.405	0.0368906	P	34.4736	6.47359	0.472991	A	2.22519
ILMN_1853505		42.931	14.931	0.030303	P	34.7395	6.73952	0.444005	A	2.21544
ILMN_2215989	NEFM	358.55	330.55	0	P	177.562	149.562	0	P	2.21012
ILMN_1770865	TRIM46	110.281	82.2811	0	P	65.2876	37.2876	0.00263505	P	2.20666
ILMN_1710001	RPL41	122.513	94.5134	0	P	70.8335	42.8335	0	P	2.20653
ILMN_2227162	LOC653305	44.9859	16.9859	0.0184453	P	35.7029	7.70292	0.317523	A	2.20512
ILMN_1711092	KCNB1	46.5883	18.5883	0.0158103	P	36.4348	8.43477	0.255599	A	2.20377
ILMN_2407529	RNF135	46.2421	18.2421	0.0171278	P	36.285	8.28495	0.263505	A	2.20184
ILMN_2404063	APP	615.5	587.5	0	P	294.989	266.989	0	P	2.20047
ILMN_1681757	FAM80B	115.435	87.4346	0	P	67.8854	39.8854	0.00263505	P	2.19215
ILMN_1774127	STAC	44.5286	16.5286	0.0210804	P	35.5403	7.54034	0.334651	A	2.19202
ILMN_1844611		137.126	109.126	0	P	77.8874	49.8874	0	P	2.18745
ILMN_1789887	PSPN	48.4035	20.4035	0.0118577	P	37.3284	9.32838	0.179183	A	2.18725
ILMN_1702866	FLJ22639	116.596	88.5957	0	P	68.5212	40.5212	0.00263505	P	2.1864
ILMN_2226917	KIAA0247	108.216	80.2161	0	P	64.7025	36.7025	0.00395257	P	2.18558
ILMN_1726153	MGC4677	48.5138	20.5138	0.0118577	P	37.4099	9.40988	0.172596	A	2.18003
ILMN_1881081		126.363	98.3627	0	P	73.1653	45.1653	0	P	2.17784
ILMN_1659610	TJP3	93.8136	65.8136	0	P	58.2583	30.2583	0.00395257	P	2.17506
ILMN_2265759	SLC2A11	59.8576	31.8576	0.00395257	P	42.7161	14.7161	0.0342556	P	2.16481
ILMN_1762769	POLR2J4	43.867	15.867	0.027668	P	35.3702	7.37016	0.357049	A	2.15287
ILMN_1807925	GNG2	49.8178	21.8178	0.00922266	P	38.1349	10.1349	0.125165	A	2.15274
ILMN_1842426		49.5357	21.5357	0.0105402	P	38.0039	10.0039	0.135705	A	2.15273
ILMN_1691966	FLJ35934	215.939	187.939	0	P	115.312	87.3122	0	P	2.1525
ILMN_1718520	C10orf59	53.126	25.126	0.00658761	P	39.68	11.68	0.0750988	A	2.15121
ILMN_1767274	LOC345630	45.3263	17.3263	0.0184453	P	36.0628	8.06277	0.284585	A	2.14893
ILMN_1714167	CYB5A	996.342	968.342	0	P	479.312	451.312	0	P	2.14561
ILMN_1875510		116.161	88.1606	0	P	69.1379	41.1379	0	P	2.14305
ILMN_2050183	MYLK2	46.9188	18.9187	0.0144928	P	36.8295	8.82947	0.218709	A	2.14268
ILMN_1660633	CAMK2N2	60.9404	32.9404	0.00395257	P	43.3784	15.3784	0.0316205	P	2.14199
ILMN_1857761		45.6368	17.6368	0.0184453	P	36.2368	8.23683	0.264822	A	2.14121
ILMN_1807686	C21orf77	49.3181	21.3181	0.0105402	P	37.9567	9.95667	0.137022	A	2.14109
ILMN_1672656	LOC645733	44.0828	16.0828	0.0237154	P	35.5189	7.51891	0.335968	A	2.13898
ILMN_1663569	FTCD	55.8762	27.8762	0.00527009	P	41.0597	13.0597	0.0527009	M	2.13452
ILMN_1847363	LOC731835	110.873	82.8729	0	P	66.8259	38.8259	0.00263505	P	2.13447
ILMN_1654541	ATP6V1G2	186.873	158.873	0	P	102.594	74.5939	0	P	2.12984
ILMN_1802257	PCTP	82.7685	54.7685	0.00131752	P	53.7277	25.7277	0.00658761	P	2.12878
ILMN_2183424	LOC374491	60.7191	32.7191	0.00395257	P	43.3808	15.3808	0.0316205	P	2.12727
ILMN_1880951		44.2576	16.2576	0.0210804	P	35.6499	7.64993	0.318841	A	2.1252
ILMN_2354673	PAK4	47.1245	19.1244	0.0118577	P	37.0042	9.00418	0.206851	A	2.12395
ILMN_2228845	CCL28	42.7246	14.7246	0.030303	P	34.9342	6.93425	0.413702	A	2.12346
ILMN_1755024	IKBKE	49.2828	21.2828	0.0105402	P	38.0251	10.0251	0.13307	A	2.12296
ILMN_1732023	PRDM7	48.4596	20.4596	0.0118577	P	37.6522	9.65218	0.147563	A	2.11968
ILMN_1781060	SYN2	169.413	141.413	0	P	94.728	66.728	0	P	2.11924
ILMN_1652826	LRRC17	105.672	77.6724	0	P	64.6775	36.6775	0.00395257	P	2.11771
ILMN_1678547	CPNE9	44.5772	16.5772	0.0210804	P	35.8367	7.83672	0.306983	A	2.11533
ILMN_1820997		58.1824	30.1824	0.00395257	P	42.2696	14.2696	0.0355731	P	2.11516
ILMN_1890362		54.926	26.926	0.00527009	P	40.7314	12.7314	0.0632411	M	2.11493
ILMN_1685978	ATPIF1	173.119	145.119	0	P	96.6559	68.6559	0	P	2.11372
ILMN_2106573	DENND2C	46.0726	18.0726	0.0171278	P	36.5805	8.58048	0.235837	A	2.10625
ILMN_1876157		45.3094	17.3094	0.0184453	P	36.22	8.21997	0.26614	A	2.10577
ILMN_1806951	CSTF3	203.659	175.659	0	P	111.45	83.4497	0	P	2.10496
ILMN_1711245	SCG3	52.7548	24.7548	0.00790514	P	39.7616	11.7616	0.0750988	A	2.10472
ILMN_1662165	LOC643641	53.6115	25.6115	0.00658761	P	40.1849	12.1849	0.0671937	M	2.10191
ILMN_1799026	PCDH18	72.9192	44.9192	0.00131752	P	49.3765	21.3765	0.0105402	P	2.10133
ILMN_1801814	VEGFB	47.2922	19.2922	0.0118577	P	37.2106	9.21059	0.192358	A	2.09456
ILMN_1723837	SLC6A17	42.6088	14.6088	0.0329381	P	34.9766	6.97656	0.40975	A	2.09398
ILMN_2120695	TSPAN7	673.375	645.375	0	P	336.586	308.586	0	P	2.0914
ILMN_1726421	METTL9	152.809	124.809	0	P	87.7616	59.7616	0	P	2.08845
ILMN_1703511	PDZRN3	41.4461	13.4461	0.0487484	P	34.4432	6.44315	0.480896	A	2.08688
ILMN_1726198	CTSL3	41.6851	13.6851	0.0447958	P	34.5602	6.56016	0.469038	A	2.0861
ILMN_1751464	TNFSF9	116.702	88.7019	0	P	70.5309	42.5309	0	P	2.08559
ILMN_1712913	UNC5A	121.021	93.0206	0	P	72.6095	44.6095	0	P	2.08522
ILMN_1664833	MRPL50	731.649	703.649	0	P	365.48	337.48	0	P	2.08501
ILMN_1665903	KIF25	64.6014	36.6014	0.00395257	P	45.5764	17.5764	0.0158103	P	2.08241
ILMN_2382471	DUSP15	45.4388	17.4388	0.0184453	P	36.3984	8.39838	0.259552	A	2.07645
ILMN_1666633	FLJ39653	121.223	93.2226	0	P	73.0108	45.0108	0	P	2.07112
ILMN_1746343	LOC643985	126.797	98.797	0	P	75.7111	47.7111	0	P	2.07073
ILMN_1688639	FBXL2	309.223	281.223	0	P	163.912	135.912	0	P	2.06916
ILMN_1716546	FLJ23754	96.5372	68.5372	0	P	61.1299	33.1299	0.00395257	P	2.06874
ILMN_1749304	LOC643389	143.611	115.611	0	P	83.8959	55.8959	0	P	2.06832
ILMN_1735432	ISCU	165.776	137.776	0	P	95.0376	67.0376	0	P	2.05521
ILMN_1721758	ID4	51.7014	23.7014	0.00790514	P	39.5545	11.5544	0.0764163	A	2.05128
ILMN_1770080	LOC133993	118.173	90.1727	0	P	72.0358	44.0358	0	P	2.04771
ILMN_1669390	PPP1R13L	107.036	79.0358	0	P	66.6841	38.6841	0.00263505	P	2.04311
ILMN_2159471	LOC492303	47.9131	19.9131	0.0118577	P	37.7481	9.74806	0.144927	A	2.04277
ILMN_1774261	DOK4	69.8171	41.8171	0.00131752	P	48.4762	20.4762	0.0118577	P	2.04223
ILMN_2203588	MYL5	342.344	314.344	0	P	182.369	154.369	0	P	2.03631
ILMN_2139970	ALDH1A3	86.6565	58.6564	0	P	56.8367	28.8367	0.00395257	P	2.03409
ILMN_1845602		42.1558	14.1558	0.0382082	P	34.9958	6.99583	0.407115	A	2.02346
ILMN_1680738	C5orf13	838.321	810.321	0	P	428.463	400.463	0	P	2.02346
ILMN_1690532	FLJ40473	63.5243	35.5243	0.00395257	P	45.5633	17.5633	0.0158103	P	2.02264
ILMN_1760129	EHMT1	52.096	24.096	0.00790514	P	39.9166	11.9167	0.0724638	A	2.02205
ILMN_1689234	LOC643836	52.1836	24.1836	0.00790514	P	39.9674	11.9674	0.0724638	A	2.02079
ILMN_1783806	DTNBP1	214.93	186.93	0	P	120.632	92.6322	0	P	2.01798
ILMN_2149226	CAV1	195.499	167.499	0	P	111.239	83.2394	0	P	2.01226
ILMN_1805404	GRIN1	41.6898	13.6898	0.0447958	P	34.8059	6.8059	0.432148	A	2.01146
ILMN_1740707	LOC646123	295.089	267.089	0	P	161.065	133.065	0	P	2.0072
ILMN_1879326		222.686	194.686	0	P	125.036	97.0363	0	P	2.00632
ILMN_1679719	LOC729399	45.576	17.576	0.0184453	P	36.7623	8.76233	0.223979	A	2.00585
ILMN_1693685	LOC205251	114.494	86.4943	0	P	71.1777	43.1777	0	P	2.00322
ILMN_1667298	LOC201229	43.1769	15.1769	0.0289855	P	35.5815	7.58151	0.330698	A	2.00183
ILMN_1750469	UCN3	41.5852	13.5852	0.0447958	P	34.7903	6.79031	0.4361	A	2.00067
ILMN_1777096	TDG	961.976	933.976	0	P	1897.07	1869.07	0	P	0.499701
ILMN_1898124		241.588	213.588	0	P	456.058	428.058	0	P	0.49897
ILMN_1769517	PRKDC	736.541	708.541	0	P	1450.42	1422.42	0	P	0.498125
ILMN_1822793		34.8932	6.89321	0.458498	A	41.8387	13.8387	0.0382082	P	0.498109
ILMN_1689111	CXCL12	37.349	9.34897	0.194993	A	46.7776	18.7776	0.0131752	P	0.497878
ILMN_1726930	FLJ13611	92.6646	64.6646	0	P	157.958	129.958	0	P	0.497579
ILMN_1796417	ASNS	2023.43	1995.43	0	P	4045.2	4017.2	0	P	0.496723
ILMN_1811364	SGPP2	87.6012	59.6012	0	P	148.031	120.031	0	P	0.496549
ILMN_1775380	SMOX	78.5652	50.5652	0.00131752	P	129.846	101.846	0	P	0.496485
ILMN_1794306	USP28	34.9104	6.91044	0.45718	A	41.9644	13.9644	0.0382082	P	0.494863
ILMN_1656521	CGI-96	96.4329	68.4329	0	P	166.437	138.437	0	P	0.494324
ILMN_1659744	PRMT1	58.9273	30.9273	0.00395257	P	90.6421	62.6421	0	P	0.493714
ILMN_1656628	WDR4	757.055	729.055	0	P	1508.03	1480.03	0	P	0.492594
ILMN_2115340	HIST2H4A	99.206	71.206	0	P	172.556	144.556	0	P	0.492583
ILMN_1831734		37.9889	9.98892	0.13834	A	48.289	20.289	0.0118577	P	0.492331
ILMN_1689786	ASMTL	108.05	80.0501	0	P	190.694	162.694	0	P	0.492029
ILMN_1709948	LOC651453	84.715	56.715	0	P	143.342	115.342	0	P	0.491711
ILMN_1811433	RPL8	239.667	211.667	0	P	458.72	430.72	0	P	0.491424
ILMN_1669239	P2RX2	34.638	6.63802	0.483531	A	41.5252	13.5252	0.0434783	P	0.490789
ILMN_1905013		34.6021	6.60213	0.486166	A	41.4661	13.4661	0.0461133	P	0.490279
ILMN_1667213	DFFA	520.675	492.675	0	P	1034.59	1006.59	0	P	0.489448
ILMN_2374865	ATF3	354.217	326.217	0	P	695.13	667.13	0	P	0.488985
ILMN_1863972		36.0298	8.02981	0.337286	A	44.4314	16.4313	0.0223979	P	0.488688
ILMN_1803882	VEGFA	45.6921	17.6921	0.0184453	P	64.2417	36.2417	0.00395257	P	0.48817
ILMN_1713759	UBE2J1	187.616	159.616	0	P	355.145	327.145	0	P	0.487906
ILMN_1673936	KHSRP	519.327	491.327	0	P	1035.09	1007.09	0	P	0.487869
ILMN_2209417	ATP4A	35.1563	7.15634	0.42556	A	42.6824	14.6824	0.0342556	P	0.487408
ILMN_2044645	CGB1	34.8052	6.80518	0.467721	A	41.962	13.962	0.0382082	P	0.487408
ILMN_2086077	JUNB	60.9179	32.9179	0.00395257	P	95.558	67.558	0	P	0.487254
ILMN_1791232	SPRED2	100.901	72.9013	0	P	178.24	150.24	0	P	0.485231
ILMN_2367165	ABTB1	50.8256	22.8256	0.00922266	P	75.0437	47.0437	0	P	0.4852
ILMN_1743619	NEDD9	34.468	6.46796	0.500659	A	41.3384	13.3384	0.0474308	P	0.484913
ILMN_1673521	KISS1R	62.7877	34.7877	0.00395257	P	99.9042	71.9042	0	P	0.483806
ILMN_1702691	TNFAIP3	49.0816	21.0816	0.0118577	P	71.6127	43.6127	0	P	0.483381
ILMN_1711899	ANXA2	98.5142	70.5142	0	P	173.952	145.952	0	P	0.483132
ILMN_1660757	LOC644422	54.6448	26.6448	0.00527009	P	83.197	55.197	0	P	0.482723
ILMN_2246956	BCL2	100.244	72.2442	0	P	177.665	149.665	0	P	0.482705
ILMN_2378670	SNX15	49.8798	21.8798	0.00922266	P	73.3383	45.3383	0	P	0.482591
ILMN_1697907	LOC649542	34.9489	6.94888	0.454545	A	42.4024	14.4024	0.0355731	P	0.482482
ILMN_1678968	GEM	35.6745	7.67445	0.378129	A	43.93	15.93	0.0289855	P	0.481761
ILMN_1727041	EWSR1	982.266	954.266	0	P	2009.8	1981.8	0	P	0.481516
ILMN_1679041	SLC3A2	146.532	118.532	0	P	274.421	246.421	0	P	0.481014
ILMN_1796244	CD2BP2	635.751	607.751	0	P	1292.31	1264.31	0	P	0.480697
ILMN_1652638	LRRC58	68.8128	40.8128	0.00263505	P	112.982	84.9818	0	P	0.480254
ILMN_2147114	PSPH	85.1425	57.1425	0	P	147.004	119.004	0	P	0.480172
ILMN_1673522	MOCOS	181.395	153.395	0	P	347.909	319.909	0	P	0.479495
ILMN_2412927	GMPPB	260.461	232.461	0	P	512.985	484.985	0	P	0.479316
ILMN_1672355	LOC440226	36.073	8.07298	0.332016	A	44.867	16.867	0.0197628	P	0.478627
ILMN_1693014	CEBPB	964.731	936.731	0	P	1985.29	1957.29	0	P	0.478586
ILMN_1751346	ERBB3	52.0067	24.0067	0.00790514	P	78.267	50.267	0	P	0.477584
ILMN_1679984	ZCCHC12	545.931	517.931	0	P	1112.51	1084.51	0	P	0.477574
ILMN_2383383	PIR	153.416	125.416	0	P	290.898	262.898	0	P	0.477053
ILMN_1655577	TIAM1	96.1565	68.1565	0	P	170.936	142.936	0	P	0.476832
ILMN_2075643	ANKRD29	53.5	25.5	0.00658761	P	81.5042	53.5042	0	P	0.476598
ILMN_1700160	LOC644351	34.7435	6.74355	0.472991	A	42.154	14.154	0.0382082	P	0.476441
ILMN_1677402	LOC387763	152.091	124.091	0	P	288.59	260.59	0	P	0.476191
ILMN_1804142	LOC643444	34.5326	6.53261	0.490119	A	41.7433	13.7433	0.0408432	P	0.475332
ILMN_1690576	BAT1	52.1773	24.1773	0.00790514	P	78.865	50.865	0	P	0.475323
ILMN_1795429	VCL	1028.58	1000.58	0	P	2133.42	2105.42	0	P	0.475242
ILMN_1826989		34.7512	6.75117	0.472991	A	42.2224	14.2224	0.0368906	P	0.474686
ILMN_1770515	UBE2V2	721.778	693.778	0	P	1492.57	1464.57	0	P	0.473707
ILMN_1696615	CA8	55.9497	27.9497	0.00527009	P	87.0352	59.0352	0	P	0.473442
ILMN_1883239		36.2835	8.28354	0.300395	A	45.5457	17.5457	0.0158103	P	0.472112
ILMN_1684256	EFNA3	35.2386	7.23863	0.413702	A	43.335	15.335	0.0316205	P	0.472034
ILMN_1652024	CSNK1G3	152.009	124.009	0	P	290.759	262.759	0	P	0.47195
ILMN_2361737	TRIM36	47.6368	19.6368	0.0118577	P	69.6587	41.6587	0	P	0.471373
ILMN_1727005	LOC339240	34.5636	6.56361	0.488801	A	41.956	13.956	0.0382082	P	0.470309
ILMN_1706434	LOC440359	701.548	673.548	0	P	1463.55	1435.55	0	P	0.469192
ILMN_2054297	PTGS2	64.502	36.502	0.00395257	P	105.856	77.856	0	P	0.468839
ILMN_1676984	DDIT3	135.047	107.047	0	P	256.346	228.346	0	P	0.468793
ILMN_1753830	ETV4	42.9353	14.9353	0.030303	P	59.9073	31.9073	0.00395257	P	0.468086
ILMN_1661325	PKP4	64.6255	36.6255	0.00395257	P	106.451	78.4508	0	P	0.466859
ILMN_1686237	CBX2	36.5301	8.5301	0.27141	A	46.281	18.281	0.0144928	P	0.46661
ILMN_2074044	PLS1	223.177	195.177	0	P	446.93	418.93	0	P	0.465893
ILMN_1752199	LHPP	66.6612	38.6612	0.00263505	P	111.017	83.0175	0	P	0.4657
ILMN_1783394	ATF4	129.068	101.068	0	P	245.164	217.164	0	P	0.4654
ILMN_1810797	WASF3	149.137	121.138	0	P	289.633	261.633	0	P	0.463005
ILMN_2074894	TREML2P	34.179	6.17896	0.536232	A	41.3777	13.3778	0.0461133	P	0.461883
ILMN_1843779		34.8514	6.85136	0.465086	A	42.871	14.871	0.0329381	P	0.460719
ILMN_2098446	PMAIP1	240.141	212.141	0	P	490.039	462.039	0	P	0.459141
ILMN_1804945	ZNF667	34.9143	6.91431	0.45718	A	43.0636	15.0636	0.0316205	P	0.459009
ILMN_1784328	SNORD25	68.864	40.864	0.00263505	P	117.286	89.2858	0	P	0.457676
ILMN_1789567	MAGED2	74.142	46.142	0.00131752	P	128.824	100.824	0	P	0.457651
ILMN_1838767		34.2436	6.24356	0.525692	A	41.6494	13.6494	0.0434783	P	0.457425
ILMN_1695759	AMDHD2	59.7274	31.7274	0.00395257	P	97.4678	69.4678	0	P	0.456721
ILMN_1760412	SHISA2	320.593	292.593	0	P	670.518	642.518	0	P	0.455385
ILMN_1751034	LOC162073	198.638	170.638	0	P	403.183	375.183	0	P	0.454813
ILMN_1684278	SNORD38A	62.9599	34.9599	0.00395257	P	105.237	77.2374	0	P	0.452629
ILMN_1781182	RAB43	35.1284	7.12837	0.426878	A	43.7848	15.7848	0.030303	P	0.451597
ILMN_1685535	LARP2	39.5619	11.5619	0.0909091	A	53.6619	25.6619	0.00658761	P	0.450548
ILMN_1684755	KAZALD1	65.8988	37.8988	0.00263505	P	112.189	84.1887	0	P	0.450165
ILMN_1684549	RNPC2	60.3662	32.3662	0.00395257	P	100.066	72.0664	0	P	0.449117
ILMN_1696038	LOC150051	97.7601	69.7601	0	P	183.971	155.971	0	P	0.447264
ILMN_1717934	SYT11	75.2972	47.2972	0.00131752	P	133.787	105.787	0	P	0.4471
ILMN_1752810	LARP6	365.207	337.207	0	P	782.216	754.216	0	P	0.447096
ILMN_1680432	KRTAP4-7	34.3453	6.34525	0.512517	A	42.2029	14.2029	0.0368906	P	0.446757
ILMN_1848226		39.8326	11.8326	0.0843215	A	54.4948	26.4948	0.00527009	P	0.446603
ILMN_1758457	TBC1D16	144.929	116.929	0	P	290.666	262.666	0	P	0.445161
ILMN_1694075	GADD45A	320.381	292.381	0	P	685.115	657.115	0	P	0.444946
ILMN_1716733	MYOM2	154.712	126.712	0	P	312.839	284.839	0	P	0.444854
ILMN_1774091	FECH	85.4802	57.4802	0	P	157.284	129.284	0	P	0.444605
ILMN_1686989	INSIG1	75.0861	47.0861	0.00131752	P	134.485	106.485	0	P	0.442185
ILMN_1704785	C10orf125	141.228	113.228	0	P	284.222	256.222	0	P	0.441916
ILMN_1681728	LOC643505	48.7157	20.7157	0.0118577	P	75.0581	47.0581	0	P	0.440215
ILMN_1698715	NHLRC2	77.2108	49.2107	0.00131752	P	139.91	111.91	0	P	0.439735
ILMN_1779347	GARNL3	66.4908	38.4907	0.00263505	P	115.588	87.588	0	P	0.439452
ILMN_1698653	ODF2	49.7403	21.7402	0.00922266	P	77.6076	49.6076	0	P	0.438244
ILMN_1751887	PREP	122.452	94.4519	0	P	243.678	215.678	0	P	0.43793
ILMN_1902635		33.8583	5.85826	0.581028	A	41.3977	13.3977	0.0461133	P	0.437259
ILMN_1811195	ZNF211	73.093	45.093	0.00131752	P	131.399	103.399	0	P	0.436105
ILMN_1757142	C12orf37	34.0718	6.07177	0.552042	A	41.9233	13.9233	0.0382082	P	0.436088
ILMN_1809959	AADAT	34.6323	6.63231	0.483531	A	43.254	15.254	0.0316205	P	0.43479
ILMN_1739576	CYB5R2	35.5066	7.50657	0.388669	A	45.2774	17.2774	0.0184453	P	0.434472
ILMN_1700763	LOC643712	35.9566	7.95663	0.342556	A	46.3529	18.3529	0.0144928	P	0.433536
ILMN_1787815	TRIB3	175.434	147.434	0	P	368.248	340.248	0	P	0.433312
ILMN_1815570	HOXA6	172.212	144.212	0	P	361.926	333.926	0	P	0.431869
ILMN_1719759	TNC	34.3244	6.32443	0.513834	A	42.7068	14.7068	0.0342556	P	0.430035
ILMN_1910712		34.1643	6.16435	0.538867	A	42.3787	14.3788	0.0355731	P	0.428713
ILMN_1666503	DENND2A	61.4489	33.4489	0.00395257	P	106.082	78.0821	0	P	0.428381
ILMN_2069224	PVALB	45.0516	17.0516	0.0184453	P	68.1898	40.1898	0.00263505	P	0.424277
ILMN_2196734	HRB	34.3708	6.37077	0.507246	A	43.0752	15.0752	0.0316205	P	0.422599
ILMN_1687592	WWC3	34.6968	6.6968	0.480896	A	43.8813	15.8813	0.0289855	P	0.421677
ILMN_1687546	HSP90AA1	65.0931	37.0931	0.00395257	P	116.366	88.366	0	P	0.419767
ILMN_1677092	GEM	65.8638	37.8638	0.00263505	P	118.508	90.508	0	P	0.418348
ILMN_2341661	ETV4	37.0724	9.07243	0.218709	A	49.8864	21.8864	0.00790514	P	0.414524
ILMN_1706969	C6orf65	55.497	27.497	0.00527009	P	94.3908	66.3908	0	P	0.414169
ILMN_1715583	BOP1	700.29	672.29	0	P	1651.61	1623.61	0	P	0.414071
ILMN_1847231		33.642	5.64196	0.604743	A	41.6339	13.6339	0.0434783	P	0.41382
ILMN_1788608	LOC644787	33.7594	5.75939	0.59025	A	41.9384	13.9384	0.0382082	P	0.413203
ILMN_1688573	CREB5	33.9286	5.92859	0.57444	A	42.3581	14.3581	0.0355731	P	0.412908
ILMN_2367883	GEM	56.2227	28.2227	0.00527009	P	96.4544	68.4544	0	P	0.412285
ILMN_1771462	RPL36	123.55	95.5499	0	P	260.661	232.661	0	P	0.410683
ILMN_1687998	LPGAT1	49.6381	21.6381	0.00922266	P	80.9222	52.9222	0	P	0.408866
ILMN_1732127	RBKS	46.0608	18.0608	0.0171278	P	72.1897	44.1897	0	P	0.408711
ILMN_1659936	PPP1R15A	369.773	341.773	0	P	874.612	846.612	0	P	0.403694
ILMN_1697735	EWSR1	616.402	588.402	0	P	1490.02	1462.02	0	P	0.402458
ILMN_2112460	MAD2L1	55.8073	27.8073	0.00527009	P	97.3398	69.3398	0	P	0.40103
ILMN_1656904	SLC1A4	50.8034	22.8034	0.00922266	P	85.432	57.432	0	P	0.397051
ILMN_1851547		75.9086	47.9086	0.00131752	P	148.794	120.794	0	P	0.396614
ILMN_2392370	MYH14	33.4117	5.41174	0.641634	A	41.6905	13.6905	0.0421607	P	0.395292
ILMN_2406892	C19orf2	291.211	263.211	0	P	693.938	665.938	0	P	0.395248
ILMN_1784094	PRDM16	33.3213	5.32133	0.653491	A	41.5193	13.5193	0.0434783	P	0.393611
ILMN_1751607	FOSB	138.797	110.797	0	P	310.535	282.535	0	P	0.392154
ILMN_1713161	USP16	35.419	7.41896	0.400527	A	46.9256	18.9256	0.0131752	P	0.392006
ILMN_1751963	ZCWPW1	41.3405	13.3405	0.0513834	M	62.3094	34.3094	0.00395257	P	0.388829
ILMN_1807535	YWHAE	83.0259	55.0259	0.00131752	P	169.745	141.745	0	P	0.388204
ILMN_2413527	VCL	111.675	83.6748	0	P	243.774	215.774	0	P	0.387788
ILMN_1656144	MAPKAPK2	33.7378	5.73784	0.591568	A	42.8662	14.8662	0.0329381	P	0.385966
ILMN_2148012	EPR1	39.1298	11.1298	0.106719	A	57.6762	29.6762	0.00395257	P	0.37504
ILMN_1740181	LOC283345	35.2205	7.22046	0.41502	A	47.4082	19.4082	0.0118577	P	0.372031
ILMN_2266948	SLC38A1	58.2427	30.2427	0.00395257	P	110.079	82.0786	0	P	0.36846
ILMN_1662359	HIST1H4K	64.7227	36.7227	0.00395257	P	128.51	100.51	0	P	0.365363
ILMN_1867659	ONECUT2	35.0361	7.03606	0.438735	A	47.333	19.333	0.0118577	P	0.363941
ILMN_1749546	LOC440013	33.0521	5.05215	0.6917	A	42.006	14.006	0.0382082	P	0.360713
ILMN_1689057	PIK3R1	33.2733	5.27334	0.657444	A	43.2611	15.2611	0.0316205	P	0.345541
ILMN_1657348	LOC650909	71.3163	43.3163	0.00131752	P	153.701	125.701	0	P	0.3446
ILMN_1669523	FOS	78.5184	50.5184	0.00131752	P	177.883	149.883	0	P	0.337053
ILMN_1840923		33.8547	5.85467	0.581028	A	46.0817	18.0817	0.0144928	P	0.323789
ILMN_1784822	PPP1R3F	80.5732	52.5732	0.00131752	P	194.401	166.401	0	P	0.315943
ILMN_1782331	TDG	156.718	128.718	0	P	454.459	426.459	0	P	0.30183
ILMN_1813456	PCBD1	54.4626	26.4626	0.00527009	P	116.161	88.1606	0	P	0.300164
ILMN_1868655		33.7623	5.76225	0.59025	A	47.2568	19.2568	0.0118577	P	0.299232
ILMN_2375879	VEGFA	70.3075	42.3075	0.00131752	P	171.1	143.1	0	P	0.295651
ILMN_1767475	CERK	242.199	214.199	0	P	771.804	743.804	0	P	0.287978
ILMN_2086105	SPRY4	35.6644	7.66441	0.379447	A	55.936	27.936	0.00395257	P	0.274356
ILMN_1655229	SLC7A11	36.5929	8.59292	0.26614	A	60.0533	32.0533	0.00395257	P	0.268082
ILMN_2388975	CERK	116.265	88.2653	0	P	367.341	339.341	0	P	0.260108
ILMN_1811767	INHBE	47.9665	19.9665	0.0118577	P	104.772	76.7719	0	P	0.260076
ILMN_1762899	EGR1	191.345	163.345	0	P	666.767	638.767	0	P	0.25572
ILMN_1808391	DUSP4	31.9102	3.91019	0.832675	A	44.0804	16.0804	0.0250329	P	0.243166
ILMN_2170625	LOC389286	48.7936	20.7936	0.0118577	P	116.855	88.8548	0	P	0.234018
ILMN_1679044	LOC644584	56.5971	28.5971	0.00527009	P	153.991	125.991	0	P	0.226977
ILMN_1712112	RCAN1	38.4695	10.4695	0.125165	A	75.2669	47.2668	0	P	0.221497
ILMN_1739222	ETV5	47.7709	19.7709	0.0118577	P	167.96	139.96	0	P	0.141261
siTAF15
PROBE_ID	SYMBOL	siTAF15 Average Signal	siTAF15 Average Signal (-background)	siTAF15 Detection p-value	siTAF15 PMA	si+ Control Average Signal	si+ Control Average Signal (-background)	si+ Control Detection p-value	si+ Control PMA	Ratio
ILMN_1841432		42.4899	14.4899	0.0355731	P	31.3189	3.31887	0.893281	A	4.36592
ILMN_1705213	TMBIM1	43.3764	15.3764	0.0329381	P	31.7267	3.72674	0.84058	A	4.12597
ILMN_1916475		42.8826	14.8826	0.0342556	P	31.6351	3.63513	0.84585	A	4.09412
ILMN_1693333	TMEM19	44.9256	16.9256	0.0250329	P	32.8403	4.84028	0.71278	A	3.49682
ILMN_1652687	LOC440104	42.1156	14.1156	0.0395257	P	32.2459	4.24591	0.774704	A	3.32453
ILMN_1665437	CYP2E1	107.722	79.7224	0.00131752	P	54.179	26.179	0.00658761	P	3.04528
ILMN_1729733	CYB561	43.3973	15.3973	0.0329381	P	33.066	5.06599	0.681159	A	3.03935
ILMN_1746343	LOC643985	169.178	141.178	0	P	75.7111	47.7111	0	P	2.95903
ILMN_1685948	GCET2	43.4605	15.4605	0.0316205	P	33.269	5.26904	0.648221	A	2.93422
ILMN_1767343	LOC126147	43.0426	15.0426	0.0329381	P	33.2843	5.28429	0.642951	A	2.84667
ILMN_2172221	SUMO1P3	42.2108	14.2108	0.0395257	P	33.1016	5.10156	0.670619	A	2.78558
ILMN_1701315	KIAA0467	42.2345	14.2346	0.0395257	P	33.1428	5.1428	0.665349	A	2.76786
ILMN_1686846	AKAP12	48.1673	20.1673	0.0158103	P	35.4179	7.41788	0.350461	A	2.71875
ILMN_1880784		59.5819	31.5819	0.00395257	P	39.6898	11.6898	0.0750988	A	2.70166
ILMN_1777164	DIP2A	73.4442	45.4442	0.00131752	P	44.9867	16.9867	0.0197628	P	2.67529
ILMN_1655347	SCGB1A1	43.4734	15.4734	0.0316205	P	33.8141	5.81408	0.559947	A	2.66137
ILMN_1759261	C16orf55	44.3152	16.3152	0.030303	P	34.1859	6.18593	0.515151	A	2.63748
ILMN_1728742	C5orf4	64.6543	36.6544	0.00263505	P	42.12	14.12	0.0382082	P	2.59592
ILMN_1835466		42.1053	14.1053	0.0395257	P	33.4969	5.49687	0.611331	A	2.56606
ILMN_1660306	ITGA8	41.81	13.81	0.0447958	P	33.467	5.46704	0.613966	A	2.52604
ILMN_2276987	UBXD5	42.1246	14.1246	0.0395257	P	33.6297	5.62969	0.588933	A	2.50894
ILMN_1806951	CSTF3	237.268	209.268	0	P	111.45	83.4497	0	P	2.50772
ILMN_2322747	ARHGAP5	46.9235	18.9235	0.0210804	P	35.5812	7.58125	0.330698	A	2.4961
ILMN_1719986	PIK3IP1	79.3885	51.3885	0.00131752	P	48.6942	20.6942	0.0118577	P	2.48324
ILMN_1651752	CXorf21	43.1533	15.1533	0.0329381	P	34.1448	6.14483	0.520422	A	2.46602
ILMN_1897655		43.4532	15.4532	0.0316205	P	34.3155	6.31546	0.500659	A	2.44688
ILMN_1810891	ZNF629	152.987	124.987	0	P	79.6244	51.6244	0	P	2.42109
ILMN_1891482		42.1	14.1	0.0395257	P	33.8595	5.85945	0.557312	A	2.40637
ILMN_1801090	KRT222P	63.8987	35.8987	0.00263505	P	42.992	14.992	0.0316205	P	2.39452
ILMN_2352097	GPR56	42.7353	14.7353	0.0342556	P	34.1539	6.1539	0.519104	A	2.39446
ILMN_1860165		43.3236	15.3236	0.0329381	P	34.4496	6.44955	0.478261	A	2.37592
ILMN_1658277	L3MBTL	61.0495	33.0495	0.00395257	P	42.016	14.016	0.0382082	P	2.35799
ILMN_1799139	PLOD2	134.205	106.205	0	P	73.2972	45.2972	0	P	2.34463
ILMN_1723522	APOLD1	172.879	144.879	0	P	90.1245	62.1245	0	P	2.33208
ILMN_2357382	TERF1	49.6431	21.6431	0.0131752	P	37.2998	9.29977	0.181818	A	2.32727
ILMN_1803419	LOC652610	41.681	13.681	0.0487484	P	33.8913	5.89127	0.554677	A	2.32224
ILMN_1684694	ANK1	42.4723	14.4723	0.0355731	P	34.251	6.25105	0.509881	A	2.31517
ILMN_1754378	GAS5	46.2492	18.2492	0.0223979	P	35.9226	7.92263	0.299078	A	2.30343
ILMN_1765668	IL20RB	61.4162	33.4162	0.00395257	P	42.556	14.556	0.0355731	P	2.2957
ILMN_1838137		43.0836	15.0837	0.0329381	P	34.5826	6.58256	0.467721	A	2.29146
ILMN_1755352	TUB	298.895	270.895	0	P	147.115	119.115	0	P	2.27422
ILMN_2152422	MCART6	52.3047	24.3047	0.0105402	P	38.6887	10.6888	0.105402	A	2.27386
ILMN_1822778		63.3719	35.3719	0.00263505	P	43.5821	15.5821	0.0316205	P	2.27004
ILMN_2190676	LRTM2	42.1694	14.1693	0.0395257	P	34.2522	6.25222	0.509881	A	2.26629
ILMN_1712277	LOC651285	63.1416	35.1416	0.00263505	P	43.5122	15.5122	0.0316205	P	2.26542
ILMN_1749304	LOC643389	154.06	126.06	0	P	83.8959	55.8959	0	P	2.25526
ILMN_1796751	KIAA1274	42.7892	14.7892	0.0342556	P	34.5606	6.56056	0.469038	A	2.25426
ILMN_1696243	FLJ23152	253.762	225.762	0	P	128.348	100.348	0	P	2.24979
ILMN_1800512	HMOX1	132.647	104.647	0	P	74.5809	46.5809	0	P	2.24657
ILMN_1762002	CSTF3	944.849	916.849	0	P	436.7	408.7	0	P	2.24333
ILMN_2151368	NOL12	658.95	630.95	0	P	310.235	282.235	0	P	2.23555
ILMN_1701637	SULT4A1	50.06	22.06	0.0131752	P	37.8983	9.89829	0.13834	A	2.22867
ILMN_1763605	DIDO1	502.993	474.993	0	P	241.811	213.811	0	P	2.22155
ILMN_1772631	EPX	43.1545	15.1545	0.0329381	P	34.8228	6.82276	0.43083	A	2.22117
ILMN_1825582		46.6001	18.6001	0.0223979	P	36.3789	8.37892	0.259552	A	2.21987
ILMN_1849277		42.0857	14.0857	0.0395257	P	34.3546	6.35464	0.491436	A	2.21661
ILMN_1885078		41.7544	13.7544	0.0461133	P	34.2293	6.22927	0.512517	A	2.20803
ILMN_2122300	DNAL1	43.1974	15.1974	0.0329381	P	34.8902	6.89017	0.42029	A	2.20567
ILMN_1856342		45.3034	17.3035	0.0237154	P	35.8524	7.85239	0.305665	A	2.20359
ILMN_1703273	UACA	61.0239	33.0239	0.00395257	P	42.987	14.987	0.0316205	P	2.2035
ILMN_1898662		44.683	16.683	0.027668	P	35.5778	7.57775	0.330698	A	2.20158
ILMN_1728180	CROP	394.596	366.596	0	P	194.54	166.54	0	P	2.20125
ILMN_2350970	SOCS5	44.8893	16.8893	0.0250329	P	35.7073	7.70732	0.317523	A	2.19133
ILMN_1839941		43.2072	15.2072	0.0329381	P	34.9536	6.95363	0.412385	A	2.18694
ILMN_1904183		41.9541	13.9541	0.0434783	P	34.3847	6.3847	0.488801	A	2.18555
ILMN_2184884	FAM154B	49.3349	21.3348	0.0131752	P	37.7807	9.78069	0.142292	A	2.18132
ILMN_1693685	LOC205251	122.027	94.027	0	P	71.1777	43.1777	0	P	2.17767
ILMN_1858219		43.5505	15.5505	0.0316205	P	35.1427	7.14275	0.391304	A	2.1771
ILMN_1805973	GPR19	71.8503	43.8503	0.00131752	P	48.1841	20.1841	0.0118577	P	2.17252
ILMN_1652445	RAC1	52.5921	24.5921	0.0105402	P	39.3647	11.3647	0.0777339	A	2.16391
ILMN_1763127	CCBP2	47.2241	19.2241	0.0197628	P	36.8892	8.88917	0.214756	A	2.16264
ILMN_1826351		45.0722	17.0722	0.0250329	P	35.9078	7.90775	0.301713	A	2.15892
ILMN_1873534		43.1204	15.1204	0.0329381	P	35.0195	7.01953	0.40448	A	2.15405
ILMN_1716832	ACSF3	48.37	20.37	0.0158103	P	37.4646	9.46465	0.167325	A	2.15221
ILMN_1844639		44.7979	16.7979	0.027668	P	35.8083	7.80827	0.310935	A	2.15129
ILMN_1771264	ELL3	154.354	126.354	0	P	87.064	59.064	0	P	2.13927
ILMN_1914844		44.0909	16.0909	0.030303	P	35.5231	7.52311	0.334651	A	2.13886
ILMN_1653390	SDHALP1	49.4106	21.4106	0.0131752	P	38.0145	10.0145	0.13307	A	2.13795
ILMN_1788384	C9orf5	381.071	353.071	0	P	193.285	165.285	0	P	2.13614
ILMN_2203729	HCG4	42.4308	14.4308	0.0368906	P	34.7617	6.76173	0.44137	A	2.13419
ILMN_1791531	FA2H	41.6601	13.6601	0.0487484	P	34.4037	6.4037	0.487484	A	2.13316
ILMN_1808613	CRELD1	58.8615	30.8615	0.00395257	P	42.4784	14.4784	0.0355731	P	2.13155
ILMN_2214197	TP53INP1	78.7714	50.7714	0.00131752	P	51.8471	23.847	0.00658761	P	2.12904
ILMN_2156936	SCCPDH	57.49	29.49	0.00527009	P	41.9101	13.9101	0.0382082	P	2.12004
ILMN_1686464	SLCO4C1	53.8807	25.8807	0.00658761	P	40.2702	12.2702	0.0658762	M	2.10923
ILMN_1872383		42.037	14.037	0.0421607	P	34.6654	6.66537	0.454545	A	2.10595
ILMN_1740707	LOC646123	307.926	279.926	0	P	161.065	133.065	0	P	2.10367
ILMN_1686461	THAP2	54.8061	26.8061	0.00658761	P	40.8029	12.8029	0.0592885	M	2.09375
ILMN_1842426		48.9413	20.9413	0.0131752	P	38.0039	10.0039	0.135705	A	2.09332
ILMN_1708890	RASSF4	42.9724	14.9724	0.0329381	P	35.157	7.15704	0.389987	A	2.09199
ILMN_1851169		109.744	81.7437	0	P	67.147	39.147	0.00263505	P	2.08812
ILMN_1791202	SMOC1	43.6201	15.6201	0.0316205	P	35.5032	7.50317	0.337286	A	2.08181
ILMN_1805404	GRIN1	42.1492	14.1492	0.0395257	P	34.8059	6.8059	0.432148	A	2.07896
ILMN_1808251	C9orf38	47.8913	19.8913	0.0171278	P	37.6063	9.60633	0.147563	A	2.07064
ILMN_1740549	CSNK1G1	48.6746	20.6746	0.0144928	P	37.9879	9.98789	0.135705	A	2.06997
ILMN_2322597	LYPD5	46.3174	18.3174	0.0223979	P	36.8767	8.87671	0.216074	A	2.06353
ILMN_1788251	SNN	49.4066	21.4065	0.0131752	P	38.4338	10.4338	0.11199	A	2.05166
ILMN_1681252	C17orf44	48.4986	20.4986	0.0144928	P	37.9995	9.99952	0.135705	A	2.04995
ILMN_1730303	KBTBD7	81.6767	53.6767	0.00131752	P	54.2063	26.2063	0.00658761	P	2.04823
ILMN_1705111	FNDC3A	180.482	152.482	0	P	102.505	74.5055	0	P	2.04659
ILMN_1733627	NEDD4L	151.018	123.018	0	P	88.3843	60.3843	0	P	2.03725
ILMN_2163070	KHDC1	136.699	108.699	0	P	81.444	53.444	0	P	2.03389
ILMN_2384056	GPER	78.6398	50.6398	0.00131752	P	52.8999	24.8999	0.00658761	P	2.03373
ILMN_1908998		48.0322	20.0322	0.0171278	P	37.8799	9.87986	0.139657	A	2.02758
ILMN_1673305	RHOC	323.024	295.024	0	P	173.574	145.574	0	P	2.02663
ILMN_1689336	HOXA10	610.407	582.407	0	P	315.54	287.54	0	P	2.02548
ILMN_1777170	LOC440585	136.828	108.828	0	P	81.7724	53.7724	0	P	2.02386
ILMN_1695041	GATA6	46.1063	18.1063	0.0223979	P	36.9519	8.95192	0.210804	A	2.02261
ILMN_1718982	BEST1	75.1553	47.1553	0.00131752	P	51.3784	23.3784	0.00790514	P	2.01704
ILMN_1652464	TUBA3E	45.4585	17.4585	0.0237154	P	36.6557	8.65572	0.231884	A	2.01699
ILMN_1878375		43.4657	15.4657	0.0316205	P	35.6741	7.67408	0.317523	A	2.01532
ILMN_2050183	MYLK2	45.7826	17.7826	0.0237154	P	36.8295	8.82947	0.218709	A	2.01401
ILMN_1695991	COLQ	97.6542	69.6542	0.00131752	P	62.6016	34.6016	0.00395257	P	2.01303
ILMN_2129545	GNB4	45.1039	17.1039	0.0250329	P	36.5164	8.51643	0.243742	A	2.00835
ILMN_1870111		74.071	46.071	0.00131752	P	50.9629	22.9629	0.00790514	P	2.00632
ILMN_1810127	ZNF789	374.558	346.558	0	P	200.907	172.907	0	P	2.0043
ILMN_1702301	DOCK10	42.485	14.485	0.0355731	P	35.2334	7.23339	0.380764	A	2.00252
ILMN_1898136		46.4012	18.4012	0.0223979	P	37.1903	9.1903	0.192358	A	2.00224
ILMN_1728802	SDCCAG8	98.0931	70.0931	0.00131752	P	168.272	140.272	0	P	0.499695
ILMN_1709593	EN1	39.9799	11.9799	0.0764163	P	52.0067	24.0067	0.00658761	P	0.499024
ILMN_1806473	BEX5	137.275	109.275	0	P	247.493	219.493	0	P	0.497851
ILMN_1759652	C1orf61	45.858	17.858	0.0223979	P	63.8784	35.8784	0.00395257	P	0.497736
ILMN_2382505	SLC22A18	72.7354	44.7354	0.00131752	P	117.924	89.9237	0	P	0.497481
ILMN_1744635	PUNC	213.742	185.742	0	P	401.607	373.607	0	P	0.497158
ILMN_1681777	SHROOM2	40.5699	12.5699	0.0645586	P	53.2898	25.2898	0.00658761	P	0.497036
ILMN_1738742	PLAT	185.182	157.182	0	P	344.671	316.671	0	P	0.496358
ILMN_1887276		34.6013	6.60134	0.470356	P	41.3307	13.3307	0.0474308	P	0.495198
ILMN_1697652	PLEKHB2	86.5699	58.5699	0.00131752	P	146.485	118.485	0	P	0.494323
ILMN_1791222	GLYCTK	60.7803	32.7803	0.00395257	P	94.3175	66.3175	0	P	0.494294
ILMN_1735745	OSTN	40.2702	12.2702	0.0711462	P	52.8911	24.8911	0.00658761	P	0.492956
ILMN_1692665	UNC5B	48.5716	20.5716	0.0144928	P	69.746	41.746	0	P	0.492781
ILMN_1689177	PPAPDC1A	35.1529	7.1529	0.408432	P	42.5191	14.5191	0.0355731	P	0.492656
ILMN_1795779	HBXIP	38.9648	10.9648	0.100132	P	50.2658	22.2658	0.00790514	P	0.49245
ILMN_1653666	KLHL7	35.8239	7.82385	0.333333	P	43.8926	15.8926	0.0289855	P	0.492295
ILMN_2327244	CALCA	36.3641	8.36407	0.280632	P	44.9955	16.9955	0.0197628	P	0.492134
ILMN_1802699	PCK2	48.9188	20.9188	0.0131752	P	70.5197	42.5197	0	P	0.491979
ILMN_1696432	IDH1	105.655	77.6553	0.00131752	P	186.135	158.135	0	P	0.491069
ILMN_1688334	KRTAP10-10	35.003	7.003	0.426878	P	42.2732	14.2733	0.0355731	P	0.490638
ILMN_1801091	CERKL	35.8174	7.81737	0.337286	P	43.9404	15.9404	0.0289855	P	0.490413
ILMN_1768115	TSPAN12	79.0928	51.0928	0.00131752	P	132.226	104.226	0	P	0.49021
ILMN_1785406	NAP1L3	77.4003	49.4003	0.00131752	P	128.81	100.81	0	P	0.490032
ILMN_1807563	FKBP2	40.1007	12.1007	0.0737813	P	52.7169	24.7169	0.00658761	P	0.489574
ILMN_1683604	LOC441864	35.1545	7.15454	0.408432	P	42.6156	14.6156	0.0355731	P	0.489515
ILMN_1760649	PCK2	86.8343	58.8343	0.00131752	P	148.48	120.48	0	P	0.488335
ILMN_1773742	DNAJB9	149.498	121.498	0	P	276.866	248.866	0	P	0.488207
ILMN_1736976	HPCAL4	52.391	24.391	0.0105402	P	78.008	50.008	0	P	0.487742
ILMN_1803882	VEGFA	45.6699	17.6699	0.0237154	P	64.2417	36.2417	0.00395257	P	0.487556
ILMN_1695432	TPST2	135.938	107.938	0	P	249.386	221.386	0	P	0.487555
ILMN_1808599	PML	34.8162	6.81625	0.449275	P	41.9818	13.9818	0.0382082	P	0.487509
ILMN_1773696	RGMB	36.0617	8.06166	0.314888	P	44.5447	16.5447	0.0223979	P	0.487265
ILMN_1801703	CPLX1	48.0134	20.0134	0.0171278	P	69.0761	41.0761	0	P	0.487227
ILMN_1680139	MAFF	47.0678	19.0678	0.0197628	P	67.1762	39.1762	0.00263505	P	0.48672
ILMN_1907467		34.6476	6.6476	0.465086	P	41.669	13.669	0.0421607	P	0.486326
ILMN_1905599		35.2609	7.26093	0.399209	P	42.9319	14.9319	0.0316205	P	0.486269
ILMN_1677092	GEM	71.9292	43.9291	0.00131752	P	118.508	90.508	0	P	0.485362
ILMN_1911594		35.035	7.03503	0.424242	P	42.5016	14.5016	0.0355731	P	0.485121
ILMN_1692260	MAFG	119.258	91.2576	0	P	216.149	188.149	0	P	0.485028
ILMN_1667707	SPCS3	83.8177	55.8177	0.00131752	P	143.106	115.106	0	P	0.484926
ILMN_1689380	FBXO2	34.9133	6.91331	0.440053	P	42.2683	14.2683	0.0355731	P	0.484522
ILMN_1763834	APLP1	73.5148	45.5148	0.00131752	P	121.977	93.9773	0	P	0.484317
ILMN_1656837	RBP1	200.419	172.419	0	P	384.156	356.156	0	P	0.48411
ILMN_1659206	RARA	131.018	103.018	0	P	240.879	212.879	0	P	0.483925
ILMN_1704790	FADS6	35.8577	7.85773	0.329381	P	44.2449	16.2449	0.0250329	P	0.483705
ILMN_1801138	KRTAP19-1	60.1068	32.1068	0.00395257	P	94.4388	66.4388	0	P	0.483254
ILMN_1784822	PPP1R3F	108.358	80.3578	0	P	194.401	166.401	0	P	0.482916
ILMN_1689057	PIK3R1	35.3695	7.36947	0.387352	P	43.2611	15.2611	0.0316205	P	0.482892
ILMN_1796229	FGFR1	34.4893	6.48926	0.483531	P	41.4687	13.4687	0.0461133	P	0.481802
ILMN_2263466	ACADVL	51.424	23.424	0.0118577	P	76.6213	48.6213	0	P	0.481765
ILMN_1818205		34.8541	6.85407	0.447958	P	42.238	14.238	0.0368906	P	0.481391
ILMN_1723212	SFRS3	395.378	367.378	0	P	791.889	763.889	0	P	0.480932
ILMN_1670117	ABAT	35.1236	7.1236	0.412385	P	42.8337	14.8337	0.0329381	P	0.480232
ILMN_1862963		64.9866	36.9866	0.00263505	P	105.156	77.1565	0	P	0.479371
ILMN_1653276	LOC645276	35.8668	7.86681	0.326746	P	44.411	16.411	0.0223979	P	0.479361
ILMN_1721727	USP6	34.6224	6.62241	0.466403	P	41.8215	13.8215	0.0382082	P	0.479138
ILMN_1842287		35.3083	7.30825	0.396574	P	43.2574	15.2574	0.0316205	P	0.478996
ILMN_1811765	ADAMTS2	35.3473	7.34725	0.389987	P	43.3389	15.3389	0.0316205	P	0.478994
ILMN_1673704	INA	168.93	140.93	0	P	322.285	294.285	0	P	0.478889
ILMN_1706546	MAX	39.1877	11.1877	0.0935441	P	51.385	23.385	0.00790514	P	0.478415
ILMN_1733045	RAB36	45.1438	17.1438	0.0250329	P	63.8673	35.8673	0.00395257	P	0.477978
ILMN_2093188	USP43	35.0427	7.04271	0.424242	P	42.7641	14.7641	0.0329381	P	0.477016
ILMN_1836060		37.4597	9.45969	0.177866	P	47.8331	19.8331	0.0118577	P	0.476966
ILMN_2400292	MAPK9	393.394	365.394	0	P	794.514	766.514	0	P	0.476696
ILMN_1740181	LOC283345	37.2468	9.24681	0.188406	P	47.4082	19.4082	0.0118577	P	0.476438
ILMN_2206746	BGN	35.5641	7.56408	0.364954	P	43.9132	15.9132	0.0289855	P	0.475334
ILMN_1894930		34.6962	6.69617	0.458498	P	42.1053	14.1053	0.0382082	P	0.474727
ILMN_1717195	MBD2	36.9285	8.9285	0.218709	P	46.8406	18.8407	0.0131752	P	0.473896
ILMN_1840923		36.5604	8.56037	0.262187	P	46.0817	18.0817	0.0144928	P	0.473426
ILMN_1815445	IDS	95.6907	67.6907	0.00131752	P	171.058	143.058	0	P	0.473171
ILMN_1901032		35.2729	7.27289	0.399209	P	43.3799	15.3799	0.0316205	P	0.472882
ILMN_1802174	WT1	46.5811	18.5811	0.0223979	P	67.2952	39.2952	0.00263505	P	0.472858
ILMN_1796377	C14orf37	52.92	24.92	0.0105402	P	80.7077	52.7077	0	P	0.472796
ILMN_1767459	POLR3B	276.03	248.03	0	P	554.762	526.762	0	P	0.470858
ILMN_1691641	CITED1	155.614	127.615	0	P	299.621	271.621	0	P	0.469826
ILMN_1910712		34.753	6.753	0.455863	P	42.3787	14.3788	0.0355731	P	0.469651
ILMN_1745537	GNAT2	34.7765	6.77651	0.45191	P	42.4308	14.4308	0.0355731	P	0.469585
ILMN_1790043	NXF4	35.4682	7.46819	0.370224	P	43.909	15.909	0.0289855	P	0.469433
ILMN_1901023		34.6889	6.68893	0.461133	P	42.2739	14.2739	0.0355731	P	0.468611
ILMN_1789638	MFSD2	38.6299	10.6299	0.105402	P	50.6995	22.6995	0.00790514	P	0.468288
ILMN_1690099	ITGB1BP1	168.711	140.711	0	P	329.256	301.256	0	P	0.467082
ILMN_1670807	FAM84B	621.693	593.693	0	P	1300.93	1272.93	0	P	0.4664
ILMN_1811167	CCDC27	37.3072	9.30718	0.187088	P	47.9707	19.9707	0.0118577	P	0.466043
ILMN_1725271	GPR3	46.3587	18.3587	0.0223979	P	67.4184	39.4184	0.00263505	P	0.46574
ILMN_1777608	LOC646145	35.8076	7.80759	0.337286	P	44.8226	16.8226	0.0210804	P	0.464114
ILMN_2189859	FLJ38482	168.306	140.306	0	P	331.581	303.581	0	P	0.462171
ILMN_1674031	PKIA	37.8244	9.82439	0.155468	P	49.2572	21.2572	0.0105402	P	0.462167
ILMN_1665761	BCL11B	69.5972	41.5972	0.00131752	P	118.123	90.1228	0	P	0.461561
ILMN_1668986	PRELID2	35.2339	7.23394	0.401844	P	43.6748	15.6748	0.0316205	P	0.461501
ILMN_1659079	C5orf25	34.1837	6.18369	0.519104	P	41.4168	13.4168	0.0461133	P	0.460892
ILMN_1742473	C10orf72	35.6555	7.65546	0.351779	P	44.6316	16.6316	0.0210804	P	0.460296
ILMN_2066849	FAM26F	36.5979	8.59785	0.259552	P	46.6871	18.6871	0.0131752	P	0.460095
ILMN_1871306		34.1824	6.18243	0.519104	P	41.4705	13.4705	0.0461133	P	0.458962
ILMN_1660504	LOC646574	35.9523	7.95234	0.324111	P	45.3861	17.3861	0.0171278	P	0.457397
ILMN_1798303	RAET1G	57.3223	29.3223	0.00527009	P	92.2262	64.2262	0	P	0.456547
ILMN_1811588	PML	34.189	6.18903	0.519104	P	41.5593	13.5593	0.0434783	P	0.456443
ILMN_1870659		36.3907	8.39071	0.277997	P	46.3888	18.3889	0.0144928	P	0.456293
ILMN_1678707	TAF15	1187.83	1159.83	0	P	2577.46	2549.46	0	P	0.454934
ILMN_1757130	AKT3	34.1701	6.17015	0.521739	P	41.571	13.571	0.0434783	P	0.454658
ILMN_1752008	OTUD1	35.9678	7.96775	0.322793	P	45.5333	17.5333	0.0158103	P	0.454435
ILMN_1683173	GABPAP	34.6585	6.65849	0.465086	P	42.6686	14.6686	0.0342556	P	0.453927
ILMN_2054297	PTGS2	63.2923	35.2923	0.00263505	P	105.856	77.856	0	P	0.453303
ILMN_1689288	LRRN2	35.1302	7.13021	0.412385	P	43.7874	15.7874	0.030303	P	0.451638
ILMN_1673352	IFITM2	130.775	102.775	0	P	255.653	227.653	0	P	0.451454
ILMN_2196734	HRB	34.8002	6.80015	0.449275	P	43.0752	15.0752	0.0316205	P	0.451081
ILMN_1739256	BAHD1	36.2916	8.29157	0.288538	P	46.4071	18.4071	0.0144928	P	0.450454
ILMN_1733831	PGBD5	75.7111	47.7111	0.00131752	P	134.402	106.402	0	P	0.448406
ILMN_1703557	LOC440518	35.3286	7.32859	0.392622	P	44.3841	16.3841	0.0223979	P	0.447298
ILMN_1851621		34.0771	6.07713	0.533597	P	41.5881	13.5881	0.0434783	P	0.447239
ILMN_2330310	OR4L1	34.3231	6.3231	0.496706	P	42.2108	14.2108	0.0368906	P	0.444951
ILMN_1669543	LOC642950	86.4506	58.4506	0.00131752	P	159.616	131.616	0	P	0.444099
ILMN_1847231		34.0093	6.00928	0.541502	P	41.6339	13.6339	0.0434783	P	0.440761
ILMN_1673640	PAG1	45.0516	17.0516	0.0250329	P	66.802	38.802	0.00263505	P	0.439452
ILMN_1704856	LOC646519	34.295	6.29499	0.503294	P	42.3939	14.3939	0.0355731	P	0.437337
ILMN_1751016	LONRF2	59.15	31.15	0.00395257	P	99.4775	71.4775	0	P	0.435801
ILMN_1812841	C8orf34	109.607	81.6067	0	P	215.303	187.303	0	P	0.435693
ILMN_1657145	MEOX1	39.9982	11.9982	0.0764163	P	55.7671	27.7671	0.00395257	P	0.432101
ILMN_1712577	TMEM157	138.334	110.334	0	P	284.361	256.361	0	P	0.430384
ILMN_1654566	HSPA1L	33.8956	5.89557	0.552042	P	41.7079	13.7079	0.0408432	P	0.430086
ILMN_2135232	SFRS3	33.8336	5.8336	0.55863	P	41.6071	13.6071	0.0434783	P	0.428717
ILMN_1681087	SLC7A10	34.3741	6.37409	0.491436	P	42.9132	14.9132	0.0329381	P	0.427411
ILMN_1703016	CACNA1G	34.631	6.63102	0.466403	P	43.5234	15.5235	0.0316205	P	0.427161
ILMN_1791447	CXCL12	42.3664	14.3664	0.0368906	P	61.6947	33.6947	0.00395257	P	0.426369
ILMN_2214473	FLJ43692	34.4157	6.41566	0.487484	P	43.1077	15.1077	0.0316205	P	0.424662
ILMN_1793920	LOC652657	34.0168	6.01676	0.541502	P	42.1776	14.1776	0.0368906	P	0.424384
ILMN_1675927	NEBL	34.402	6.402	0.488801	P	43.1726	15.1726	0.0316205	P	0.421945
ILMN_1781356	TSC22D3	41.8079	13.8079	0.0447958	P	60.9542	32.9542	0.00395257	P	0.419004
ILMN_1744711	LOC652762	35.2252	7.22523	0.403162	P	45.267	17.267	0.0184453	P	0.418443
ILMN_2402131	TAF15	76.5272	48.5273	0.00131752	P	144.508	116.508	0	P	0.416514
ILMN_2115125	CTGF	57.9962	29.9962	0.00527009	P	100.311	72.3106	0	P	0.414824
ILMN_1768050	SCOC	186.403	158.403	0	P	409.96	381.96	0	P	0.41471
ILMN_1797009	F3	34.8995	6.89954	0.44137	P	44.7036	16.7036	0.0210804	P	0.413057
ILMN_1734968	LOC649248	33.7085	5.70846	0.57971	P	41.8346	13.8346	0.0382082	P	0.412622
ILMN_1697907	LOC649542	33.9425	5.94255	0.549407	P	42.4024	14.4024	0.0355731	P	0.412609
ILMN_1763602	ZNF423	33.8946	5.89462	0.552042	P	42.5035	14.5035	0.0355731	P	0.406429
ILMN_1704135	LOC388242	33.3905	5.39051	0.636364	P	41.2822	13.2822	0.0487484	P	0.405846
ILMN_2110919	EBF2	35.637	7.63697	0.354414	P	46.8546	18.8546	0.0131752	P	0.405045
ILMN_2074894	TREML2P	33.3852	5.38516	0.638999	P	41.3777	13.3778	0.0461133	P	0.402546
ILMN_1664861	ID1	67.0216	39.0216	0.00131752	P	126.199	98.1989	0	P	0.397373
ILMN_2089977	FKBP9L	150.177	122.177	0	P	342.127	314.127	0	P	0.388942
ILMN_1665832	ID1	33.152	5.15201	0.673254	P	41.2876	13.2876	0.0487484	P	0.387729
ILMN_1766573	TERC	71.9576	43.9576	0.00131752	P	141.435	113.435	0	P	0.387515
ILMN_2073520	C2orf21	34.3364	6.33636	0.494071	P	44.4926	16.4927	0.0223979	P	0.384193
ILMN_1794200	KCNJ12	33.859	5.85895	0.55863	P	43.6508	15.6508	0.0316205	P	0.374356
ILMN_1876456		33.4779	5.47794	0.616601	P	42.681	14.681	0.0342556	P	0.373132
ILMN_1712523	MAP6	39.5067	11.5067	0.0869565	P	59.0238	31.0238	0.00395257	P	0.370898
ILMN_1676998	SCN2B	34.0863	6.08629	0.532279	P	44.4661	16.4661	0.0223979	P	0.369625
ILMN_1760412	SHISA2	264.029	236.029	0	P	670.518	642.518	0	P	0.36735
ILMN_1720282	NQO1	57.4003	29.4003	0.00527009	P	108.436	80.4365	0	P	0.36551
ILMN_1792497	HRB	65.6901	37.6901	0.00263505	P	131.762	103.761	0	P	0.363237
ILMN_1808238	RBPMS2	304.908	276.908	0	P	798.604	770.604	0	P	0.35934
ILMN_1702363	SULF1	54.0575	26.0575	0.00658761	P	101.401	73.4011	0	P	0.355002
ILMN_1753830	ETV4	39.2443	11.2443	0.0935441	P	59.9073	31.9073	0.00395257	P	0.352405
ILMN_1654786	TRIM6	32.8896	4.88957	0.706192	P	41.8866	13.8866	0.0382082	P	0.352106
ILMN_1751607	FOSB	125.727	97.7274	0	P	310.535	282.535	0	P	0.345894
ILMN_1675979	RBMS3	34.5016	6.50161	0.482213	P	46.9639	18.9639	0.0131752	P	0.342842
ILMN_1655229	SLC7A11	38.9764	10.9764	0.100132	P	60.0533	32.0533	0.00395257	P	0.342441
ILMN_1863401		32.9329	4.93291	0.700922	P	42.4363	14.4363	0.0355731	P	0.341702
ILMN_2332964	LGMN	152.398	124.397	0	P	399.015	371.015	0	P	0.335289
ILMN_2252701	SLC6A9	33.1995	5.19946	0.669302	P	43.5156	15.5156	0.0316205	P	0.335112
ILMN_1894709		32.7354	4.73537	0.732543	P	42.2983	14.2983	0.0355731	P	0.331184
ILMN_1679984	ZCCHC12	382.535	354.535	0	P	1112.51	1084.51	0	P	0.32691
ILMN_1719759	TNC	32.7805	4.78045	0.724638	P	42.7068	14.7068	0.0342556	P	0.325051
ILMN_1806908	PRKCB1	44.973	16.973	0.0250329	P	82.329	54.329	0	P	0.312412
ILMN_1743619	NEDD9	32.1443	4.14429	0.801054	P	41.3384	13.3384	0.0474308	P	0.310704
ILMN_2086105	SPRY4	36.3298	8.32978	0.285903	P	55.936	27.936	0.00395257	P	0.298174
ILMN_1722718	BMP2	61.8104	33.8104	0.00395257	P	141.542	113.542	0	P	0.297778
ILMN_1699829	CTGF	48.9247	20.9247	0.0131752	P	98.8034	70.8034	0	P	0.295532
ILMN_1771065	BRCA1	33.5106	5.51062	0.613966	P	46.6605	18.6605	0.0131752	P	0.295309
ILMN_1669523	FOS	71.8802	43.8802	0.00131752	P	177.883	149.883	0	P	0.292764
ILMN_1830690		31.9016	3.90164	0.836627	P	41.5624	13.5624	0.0434783	P	0.28768
ILMN_1764709	MAFB	62.385	34.385	0.00263505	P	157.746	129.746	0	P	0.265019
ILMN_1762899	EGR1	175.225	147.225	0	P	666.767	638.767	0	P	0.230483
ILMN_1739222	ETV5	43.0643	15.0643	0.0329381	P	167.96	139.96	0	P	0.107632
ILMN_1663665	FLJ46082	28.9893	0.98929	0.985507	P	41.5344	13.5344	0.0434783	P	0.0730945
siFUS+siEWS+siTAF15
PROBE_ID	SYMBOL	siFUS+ siEWS+ siTAF15 Average Signal	siFUS+siEWS+ siTAF15 Average Signal (-background)	siFUS+ siEWS+ siTAF15 Detection p-value	siFUS+ siEWS+ siTAF15 PMA	si+++ Control Average Signal	si+++ Control Average Signal (-background)	si+++ Control Detection p-value	si+++ Control PMA	Ratio
ILMN_1665437	CYP2E1	445.872	417.872	0	P	52.2365	24.2365	0.00658761	P	17.2414
ILMN_1812893	FOXK1	41.4716	13.4716	0.0487484	P	30.0522	2.05216	0.957839	A	6.56459
ILMN_1911087		42.8607	14.8607	0.030303	P	30.3977	2.39774	0.942029	A	6.1978
ILMN_1735584	ST8SIA5	128.742	100.742	0	P	45.4107	17.4107	0.0210804	P	5.78617
ILMN_1896218		41.493	13.4931	0.0474308	P	30.7193	2.71932	0.924901	A	4.96192
ILMN_1784420	DDX12	41.998	13.998	0.0408432	P	31.1007	3.10072	0.911726	A	4.51444
ILMN_2069267	BAGE3	49.5652	21.5652	0.00790514	P	32.8316	4.83162	0.72332	A	4.46335
ILMN_2284941	ABCF2	60.4494	32.4494	0.00263505	P	35.5405	7.54054	0.339921	A	4.30332
ILMN_1855291		44.0736	16.0736	0.0250329	P	31.764	3.76398	0.848485	A	4.27038
ILMN_1729962	DCDC5	45.5677	17.5678	0.0158103	P	32.1554	4.15539	0.812912	A	4.2277
ILMN_1658152	MAP3K10	44.111	16.111	0.0250329	P	31.8313	3.83129	0.837945	A	4.20511
ILMN_2102069	SLC16A4	43.1357	15.1357	0.027668	P	31.6342	3.63422	0.865613	A	4.16476
ILMN_2344650	N4BP2L1	49.6459	21.6459	0.00790514	P	33.2388	5.23882	0.646904	A	4.13183
ILMN_1904521		290.759	262.759	0	P	91.7509	63.7509	0	P	4.12166
ILMN_1701340	LHX3	73.569	45.569	0	P	39.3452	11.3452	0.100132	A	4.01659
ILMN_2244547	ETNK1	99.9042	71.9042	0	P	46.1022	18.1022	0.0210804	P	3.97213
ILMN_1750262	LOC649025	77.4383	49.4383	0	P	40.8492	12.8492	0.0592885	M	3.84758
ILMN_1697000	KIAA0258	44.3753	16.3753	0.0197628	P	32.3094	4.30937	0.794466	A	3.79994
ILMN_1777164	DIP2A	99.8638	71.8638	0	P	46.9774	18.9774	0.0171278	P	3.78681
ILMN_1889878		67.6539	39.654	0.00131752	P	38.5561	10.5561	0.125165	A	3.75648
ILMN_1882018		53.4148	25.4148	0.00527009	P	34.8385	6.83847	0.416337	A	3.71645
ILMN_1902508		41.5767	13.5767	0.0447958	P	31.7738	3.77376	0.848485	A	3.59766
ILMN_1660674	LOC642181	52.0141	24.0141	0.00527009	P	34.7548	6.7548	0.424242	A	3.55511
ILMN_2367233	ZNF654	52.2921	24.2921	0.00527009	P	34.9722	6.97224	0.401844	A	3.48411
ILMN_1783149	CDH23	72.4866	44.4866	0	P	40.7742	12.7742	0.0606061	M	3.48255
ILMN_1915577		66.5106	38.5106	0.00131752	P	39.1417	11.1417	0.106719	A	3.45644
ILMN_1830423		79.4805	51.4804	0	P	43.1074	15.1074	0.0382082	P	3.40762
ILMN_1879511		58.6971	30.6971	0.00263505	P	37.1494	9.14939	0.193676	A	3.3551
ILMN_1915608		52.2097	24.2097	0.00527009	P	35.2377	7.23772	0.364954	A	3.34494
ILMN_1781672	GAB1	52.1736	24.1736	0.00527009	P	35.3695	7.36947	0.354414	A	3.28024
ILMN_1653927	SNORD83A	49.1534	21.1534	0.00922266	P	34.4582	6.45825	0.469038	A	3.27541
ILMN_2337551	HIPK3	48.4527	20.4527	0.00922266	P	34.2483	6.24833	0.513834	A	3.27331
ILMN_2184373	IL8	143.557	115.557	0	P	63.4473	35.4473	0.00131752	P	3.25998
ILMN_1666733	IL8	83.2239	55.2239	0	P	45.0114	17.0114	0.0237154	P	3.24629
ILMN_2342651	OR11H12	47.1557	19.1557	0.00922266	P	33.9708	5.97083	0.552042	A	3.20822
ILMN_1695135	GCM1	101.452	73.4522	0	P	50.9735	22.9735	0.00922266	P	3.19726
ILMN_1663569	FTCD	85.8649	57.8648	0	P	46.1539	18.1539	0.0197628	P	3.18747
ILMN_1797594	NFAT5	202.187	174.187	0	P	82.8876	54.8876	0	P	3.17352
ILMN_1837017		53.3651	25.3651	0.00527009	P	35.994	7.99403	0.301713	A	3.17301
ILMN_1911503		79.5418	51.5418	0	P	44.2478	16.2478	0.027668	P	3.17223
ILMN_1906626		97.7601	69.7601	0	P	50.2561	22.2561	0.0105402	P	3.13443
ILMN_1802743	MLL2	41.7462	13.7462	0.0434783	P	32.4208	4.42078	0.777339	A	3.10944
ILMN_1878273	SPEG	42.0469	14.0469	0.0395257	P	32.526	4.52603	0.769433	A	3.10358
ILMN_1733069	TBX18	62.814	34.814	0.00263505	P	39.4072	11.4071	0.0961792	A	3.05195
ILMN_1732776	NUP98	171.424	143.424	0	P	75.0985	47.0985	0	P	3.0452
ILMN_1661968	LOC644010	41.7101	13.7101	0.0434783	P	32.5338	4.53376	0.768116	A	3.02401
ILMN_2174341	GPR83	94.2853	66.2853	0	P	49.9903	21.9903	0.0105402	P	3.0143
ILMN_1765500	NDUFV3	126.199	98.1989	0	P	60.6285	32.6285	0.00263505	P	3.0096
ILMN_1685398	BAD	66.0215	38.0215	0.00131752	P	40.8116	12.8116	0.0592885	M	2.96773
ILMN_1720833	C2orf48	138.906	110.906	0	P	65.4945	37.4945	0.00131752	P	2.95792
ILMN_1869106		57.755	29.755	0.00263505	P	38.1091	10.1091	0.144927	A	2.94339
ILMN_2415748	WSB1	142.059	114.059	0	P	67.147	39.147	0	P	2.91361
ILMN_1773307	NAP1L5	63.1157	35.1157	0.00263505	P	40.058	12.058	0.0737813	A	2.91222
ILMN_1900950		42.8123	14.8123	0.030303	P	33.0985	5.09851	0.666667	A	2.90522
ILMN_1653278	MUC20	52.2037	24.2037	0.00527009	P	36.3458	8.34583	0.26087	A	2.9001
ILMN_1782651	NLRP14	50.9495	22.9495	0.00658761	P	35.9465	7.94651	0.304348	A	2.888
ILMN_2412624	TP53I11	43.7613	15.7613	0.0250329	P	33.468	5.46796	0.616601	A	2.88249
ILMN_1780291	NFAT5	109.242	81.2415	0	P	56.202	28.202	0.00395257	P	2.8807
ILMN_1729832	LOC653994	144.781	116.781	0	P	68.5443	40.5443	0	P	2.88034
ILMN_1746929	DNAH17	63.0961	35.0961	0.00263505	P	40.2015	12.2015	0.0698287	M	2.87639
ILMN_1716843	ELOVL2	85.268	57.268	0	P	47.9131	19.9131	0.0144928	P	2.8759
ILMN_1828360		42.2756	14.2756	0.0368906	P	32.9729	4.97293	0.695652	A	2.87067
ILMN_1655449	OR5R1	41.547	13.547	0.0461133	P	32.7363	4.73628	0.73913	A	2.86025
ILMN_1805083	LOC652260	42.2355	14.2355	0.0368906	P	32.985	4.98498	0.693017	A	2.85567
ILMN_1736184	GSTM3	335.688	307.688	0	P	136.781	108.781	0	P	2.82851
ILMN_1808457	TBX18	100.439	72.4391	0	P	53.6115	25.6115	0.00395257	P	2.82838
ILMN_1671703	ACTA2	1332.32	1304.32	0	P	491.042	463.042	0	P	2.81686
ILMN_1901895		60.7574	32.7574	0.00263505	P	39.663	11.663	0.0869565	A	2.80867
ILMN_1679646	FTCD	55.5704	27.5704	0.00395257	P	37.8304	9.83035	0.15942	A	2.80462
ILMN_1801743	FCAMR	42.8051	14.8051	0.030303	P	33.2885	5.28852	0.644269	A	2.79949
ILMN_1851667		42.6522	14.6522	0.0342556	P	33.2564	5.25637	0.644269	A	2.78751
ILMN_2118910	TPRKB	42.9613	14.9613	0.030303	P	33.3802	5.38024	0.627141	A	2.78079
ILMN_2073446	C1orf116	69.4442	41.4442	0.00131752	P	42.9422	14.9422	0.0382082	P	2.77364
ILMN_1778662	DIP2A	242.979	214.979	0	P	106.54	78.5398	0	P	2.7372
ILMN_1678705	FLJ35220	55.5652	27.5652	0.00395257	P	38.0757	10.0757	0.14888	A	2.73579
ILMN_1771261	SYNC1	54.853	26.853	0.00395257	P	37.8219	9.82194	0.15942	A	2.73398
ILMN_1739813	HYAL1	77.2197	49.2197	0	P	46.0779	18.0779	0.0210804	P	2.72265
ILMN_1721758	ID4	52.1362	24.1362	0.00527009	P	36.8771	8.87712	0.217391	A	2.71893
ILMN_1867186		42.1821	14.1821	0.0382082	P	33.2316	5.23158	0.646904	A	2.71087
ILMN_1861651		85.9415	57.9415	0	P	49.437	21.437	0.0118577	P	2.70287
ILMN_1662801	ZMYM3	62.6298	34.6298	0.00263505	P	40.8545	12.8545	0.0592885	M	2.69399
ILMN_1776175	LOC388938	43.9648	15.9648	0.0250329	P	33.9269	5.92687	0.55863	A	2.69362
ILMN_1747759	WSB1	149.518	121.518	0	P	73.2636	45.2636	0	P	2.68468
ILMN_1856853		48.5268	20.5268	0.00922266	P	35.6474	7.64738	0.329381	A	2.68417
ILMN_2214947	LOC619207	46.9557	18.9557	0.00922266	P	35.1522	7.15217	0.380764	A	2.65034
ILMN_1814994	YY2	88.8873	60.8873	0	P	50.9813	22.9813	0.00922266	P	2.64943
ILMN_1729288	C1QTNF6	84.7493	56.7493	0	P	49.5843	21.5843	0.0118577	P	2.6292
ILMN_1890710		91.5332	63.5332	0	P	52.1836	24.1836	0.00658761	P	2.62712
ILMN_1697975	PHF14	71.6127	43.6127	0	P	44.6262	16.6262	0.0250329	P	2.62313
ILMN_2074748	HAL	41.5873	13.5873	0.0447958	P	33.2048	5.20484	0.649539	A	2.61051
ILMN_1740294	MAP1D	43.0636	15.0636	0.0289855	P	33.7787	5.77867	0.57971	A	2.60675
ILMN_2334296	IL18BP	205.506	177.506	0	P	96.3352	68.3352	0	P	2.59757
ILMN_1799139	PLOD2	132.499	104.499	0	P	68.5052	40.5052	0	P	2.57988
ILMN_1883323		41.7252	13.7252	0.0434783	P	33.3334	5.33337	0.636364	A	2.57346
ILMN_1665210	LOC441426	46.0726	18.0726	0.0144928	P	35.0413	7.04132	0.391304	A	2.56665
ILMN_1797764	RPL22L1	181.147	153.147	0	P	87.8992	59.8993	0	P	2.55675
ILMN_1799487	N4BP2L1	48.7497	20.7497	0.00922266	P	36.1592	8.15924	0.280632	A	2.54309
ILMN_1770473	LOC647326	42.3088	14.3088	0.0355731	P	33.6629	5.66294	0.598155	A	2.52675
ILMN_1706411	LOC647370	42.28	14.28	0.0368906	P	33.6595	5.65954	0.598155	A	2.52318
ILMN_1821473		118.862	90.862	0	P	64.1307	36.1307	0.00131752	P	2.51481
ILMN_1722798	PLCD3	87.1171	59.1171	0	P	51.5208	23.5208	0.00658761	P	2.51339
ILMN_2295511	LUC7L	47.2263	19.2263	0.00922266	P	35.6633	7.66327	0.326746	A	2.50889
ILMN_1786789	FAM102B	98.5142	70.5142	0	P	56.107	28.107	0.00395257	P	2.50878
ILMN_1711715	LOC645951	51.2695	23.2695	0.00658761	P	37.2955	9.29549	0.188406	A	2.50332
ILMN_2290118	MEGF9	42.6395	14.6395	0.0342556	P	33.8729	5.87294	0.566535	A	2.4927
ILMN_1705201	FOXC2	80.3152	52.3152	0	P	49.0103	21.0103	0.0118577	P	2.48998
ILMN_1703475	LOC642981	45.7088	17.7088	0.0144928	P	35.1415	7.14148	0.382082	A	2.47971
ILMN_1651964	ABCC5	776.953	748.953	0	P	330.995	302.995	0	P	2.47183
ILMN_1801927	FIGLA	42.0234	14.0234	0.0395257	P	33.7	5.69998	0.598155	A	2.46026
ILMN_1885454		43.5058	15.5058	0.0250329	P	34.3255	6.32548	0.499341	A	2.45132
ILMN_2353161	MSLN	42.8349	14.8349	0.030303	P	34.0634	6.06341	0.533597	A	2.44662
ILMN_1859863		75.8483	47.8483	0	P	47.581	19.581	0.0158103	P	2.44361
ILMN_2226917	KIAA0247	104.71	76.7095	0	P	59.7878	31.7877	0.00395257	P	2.41318
ILMN_1759501	TNFSF15	46.7625	18.7625	0.0105402	P	35.7791	7.77907	0.322793	A	2.41191
ILMN_1781390	FGF17	64.6467	36.6467	0.00131752	P	43.2364	15.2363	0.0382082	P	2.40522
ILMN_1669995	OR11H1	46.5296	18.5296	0.0131752	P	35.7317	7.73175	0.324111	A	2.39656
ILMN_1909867		41.8938	13.8938	0.0421607	P	33.7988	5.79877	0.577075	A	2.396
ILMN_1689234	LOC643836	54.172	26.172	0.00527009	P	38.9715	10.9715	0.109354	A	2.38546
ILMN_1766370	PHLDB3	43.4591	15.4591	0.0250329	P	34.4982	6.49817	0.461133	A	2.37899
ILMN_1880784		80.1016	52.1016	0	P	49.9079	21.9079	0.0105402	P	2.37821
ILMN_1720850	BAZ2B	259.72	231.72	0	P	125.524	97.5241	0	P	2.37603
ILMN_1799099	TEKT3	42.2356	14.2356	0.0368906	P	33.9975	5.99754	0.545455	A	2.37358
ILMN_1712803	CCNB1	348.089	320.089	0	P	163.217	135.217	0	P	2.36722
ILMN_1662651	LOC646943	42.087	14.087	0.0395257	P	33.9623	5.96227	0.55336	A	2.36268
ILMN_1664552	LOC644828	41.7781	13.7782	0.0434783	P	33.8336	5.8336	0.57444	A	2.36186
ILMN_1673356	FAM83C	43.8601	15.8601	0.0250329	P	34.7179	6.71794	0.43083	A	2.36086
ILMN_1805027	KLC3	55.7671	27.7671	0.00395257	P	39.762	11.762	0.0843215	A	2.36074
ILMN_1866337		56.6032	28.6032	0.00395257	P	40.1264	12.1264	0.0711462	A	2.35875
ILMN_1661373	AGPAT3	46.0404	18.0404	0.0144928	P	35.655	7.65504	0.328063	A	2.35667
ILMN_1780904	LOC390683	43.2009	15.2009	0.027668	P	34.4718	6.47184	0.466403	A	2.34877
ILMN_1904135		96.2476	68.2476	0	P	57.059	29.059	0.00395257	P	2.34858
ILMN_1685855	FLJ25778	359.101	331.101	0	P	169.39	141.39	0	P	2.34176
ILMN_1685824	B4GALT5	900.657	872.657	0	P	401.246	373.246	0	P	2.33802
ILMN_1860944		41.8676	13.8676	0.0421607	P	33.9391	5.93913	0.555995	A	2.33495
ILMN_1805019	LOC647154	43.0148	15.0148	0.0289855	P	34.4308	6.4308	0.472991	A	2.33482
ILMN_1786665	ZNF519	66.5189	38.5189	0.00131752	P	44.5544	16.5544	0.0250329	P	2.3268
ILMN_2114568	GBP5	41.9787	13.9787	0.0408432	P	34.0084	6.00835	0.545455	A	2.32654
ILMN_1801866	BRWD1	125.999	97.9992	0	P	70.3441	42.3441	0	P	2.31435
ILMN_1905821		100.096	72.0962	0	P	59.1916	31.1916	0.00395257	P	2.3114
ILMN_1758825	ABLIM2	60.9064	32.9064	0.00263505	P	42.2477	14.2477	0.0461133	P	2.3096
ILMN_2170930	STRC	70.6877	42.6877	0	P	46.496	18.4961	0.0184453	P	2.30793
ILMN_2322552	NCKAP1	501.393	473.393	0	P	233.375	205.375	0	P	2.30502
ILMN_1666648	PRPF40A	48.7	20.7	0.00922266	P	36.9813	8.98127	0.205534	A	2.3048
ILMN_2400926	OPRL1	48.187	20.187	0.00922266	P	36.7649	8.76489	0.225296	A	2.30316
ILMN_1838137		41.5105	13.5105	0.0461133	P	33.8744	5.87441	0.566535	A	2.2999
ILMN_2409451	NCKAP1	151.537	123.537	0	P	81.7471	53.7471	0	P	2.29848
ILMN_1684982	PDK4	43.9677	15.9677	0.0250329	P	34.9656	6.96558	0.401844	A	2.29237
ILMN_1755983	NFATC3	82.8168	54.8168	0	P	51.9212	23.9212	0.00658761	P	2.29155
ILMN_1850529		42.7528	14.7528	0.030303	P	34.4388	6.43877	0.471673	A	2.29124
ILMN_1893550		41.6187	13.6188	0.0434783	P	33.9521	5.95214	0.55336	A	2.28804
ILMN_1800253	ZNF711	60.6453	32.6453	0.00263505	P	42.2708	14.2708	0.0461133	P	2.28757
ILMN_1688877	DIRAS3	71.8996	43.8995	0	P	47.2121	19.2121	0.0158103	P	2.28499
ILMN_1775273	LOC650815	46.1013	18.1013	0.0144928	P	35.933	7.93296	0.304348	A	2.28178
ILMN_2348905	CTLA4	43.8993	15.8993	0.0250329	P	34.9695	6.96949	0.401844	A	2.28127
ILMN_1804673	SLC16A4	113.623	85.6231	0	P	65.5618	37.5618	0.00131752	P	2.27953
ILMN_1673112	ZNF32	41.5704	13.5704	0.0447958	P	33.9606	5.96062	0.55336	A	2.27667
ILMN_2342068	ERC1	53.4069	25.4069	0.00527009	P	39.1672	11.1672	0.104084	A	2.27514
ILMN_1784582	MDS1	41.6752	13.6752	0.0434783	P	34.016	6.01596	0.544137	A	2.27315
ILMN_1705302	FCGRT	359.682	331.682	0	P	174.026	146.026	0	P	2.27139
ILMN_2066858	TNFSF13B	49.4066	21.4065	0.00922266	P	37.4474	9.44737	0.179183	A	2.26587
ILMN_1725346	SNAPC1	74.0267	46.0267	0	P	48.3311	20.3311	0.0144928	P	2.26386
ILMN_2132458	CLDN4	43.957	15.957	0.0250329	P	35.0496	7.04956	0.389987	A	2.26355
ILMN_1759679	FAM81B	42.1526	14.1526	0.0382082	P	34.2551	6.25508	0.513834	A	2.26258
ILMN_1710710	DEDD	44.3893	16.3893	0.0197628	P	35.2751	7.2751	0.363636	A	2.25279
ILMN_1706304	EIF2C4	44.9782	16.9782	0.0184453	P	35.5441	7.54412	0.339921	A	2.25052
ILMN_1810962	PTPRK	226.344	198.344	0	P	116.222	88.2222	0	P	2.24823
ILMN_1800731	MBD5	54.0925	26.0925	0.00527009	P	39.6409	11.6409	0.0882741	A	2.24144
ILMN_1722025	CPEB4	90.8485	62.8485	0	P	56.0457	28.0457	0.00395257	P	2.24093
ILMN_1745116	ABHD12	192.903	164.903	0	P	101.732	73.7321	0	P	2.23651
ILMN_2089656	C1orf107	393.702	365.702	0	P	191.622	163.622	0	P	2.23504
ILMN_1864325		42.8132	14.8132	0.030303	P	34.635	6.63498	0.442688	A	2.23259
ILMN_2049293	CD84	42.0501	14.0501	0.0395257	P	34.3004	6.30044	0.505929	A	2.23002
ILMN_1789887	PSPN	53.5023	25.5023	0.00527009	P	39.4364	11.4364	0.0961792	A	2.22992
ILMN_2150586	ZNF536	152.179	124.178	0	P	83.7309	55.7309	0	P	2.22818
ILMN_2206141	BAGE5	90.36	62.36	0	P	55.988	27.988	0.00395257	P	2.2281
ILMN_1697377	LOC649841	372.277	344.277	0	P	182.532	154.532	0	P	2.22787
ILMN_1766663	LOC642008	41.4063	13.4063	0.0487484	P	34.0265	6.02649	0.541502	A	2.22456
ILMN_1808322	MAP3K7IP2	46.8217	18.8217	0.0105402	P	36.4734	8.4734	0.255599	A	2.22127
ILMN_1669376	DRAM	42.37	14.3701	0.0355731	P	34.4812	6.4812	0.463768	A	2.21719
ILMN_2289301	TCERG1	52.2413	24.2413	0.00527009	P	38.9575	10.9575	0.109354	A	2.2123
ILMN_2112829	ANKAR	43.203	15.203	0.027668	P	34.8907	6.89066	0.411067	A	2.20632
ILMN_1900344		52.7033	24.7033	0.00527009	P	39.2018	11.2018	0.104084	A	2.2053
ILMN_1765668	IL20RB	71.0812	43.0812	0	P	47.5438	19.5438	0.0158103	P	2.20434
ILMN_1710220	LOC729985	174.322	146.322	0	P	94.4082	66.4082	0	P	2.20338
ILMN_1690839	PPAPDC3	49.0872	21.0873	0.00922266	P	37.5717	9.57169	0.177866	A	2.20309
ILMN_1689456	ZBTB20	88.4064	60.4064	0	P	55.4383	27.4383	0.00395257	P	2.20153
ILMN_1764500	C3orf10	1070.18	1042.18	0	P	501.797	473.797	0	P	2.19963
ILMN_2160209	TACSTD1	46.6327	18.6327	0.0118577	P	36.4887	8.48873	0.255599	A	2.19499
ILMN_1819590		46.8043	18.8043	0.0105402	P	36.5689	8.56891	0.250329	A	2.19448
ILMN_1725773	DNAJC12	179.399	151.399	0	P	97.0031	69.0031	0	P	2.19409
ILMN_1652277	SECTM1	44.0804	16.0804	0.0250329	P	35.3464	7.34635	0.355731	A	2.18889
ILMN_1695354	BMF	51.7014	23.7014	0.00527009	P	38.8588	10.8588	0.11199	A	2.18268
ILMN_1765876	ARHGAP24	45.2811	17.2811	0.0171278	P	35.928	7.92802	0.304348	A	2.17975
ILMN_1706070	GLS2	50.3587	22.3587	0.00658761	P	38.2644	10.2644	0.137022	A	2.17828
ILMN_1660624	LIMK2	92.9276	64.9276	0	P	57.8076	29.8076	0.00395257	P	2.17822
ILMN_1916278		41.7041	13.7041	0.0434783	P	34.2933	6.29327	0.505929	A	2.17758
ILMN_2408885	HDAC9	44.1033	16.1033	0.0250329	P	35.407	7.40695	0.354414	A	2.17407
ILMN_1732023	PRDM7	61.7735	33.7735	0.00263505	P	43.5403	15.5403	0.0368906	P	2.17328
ILMN_2402556	ZHX1	64.4062	36.4062	0.00131752	P	44.7552	16.7552	0.0250329	P	2.17283
ILMN_1731714	CREB5	468.34	440.34	0	P	230.989	202.989	0	P	2.16928
ILMN_1708922	ABL1	117.212	89.2124	0	P	69.129	41.129	0	P	2.16909
ILMN_1685490	TEX14	46.7281	18.7281	0.0105402	P	36.6597	8.65971	0.241107	A	2.16267
ILMN_1702237	FKBP1A	404.299	376.299	0	P	202.403	174.403	0	P	2.15764
ILMN_1831751		46.0608	18.0608	0.0144928	P	36.3754	8.37539	0.26087	A	2.15641
ILMN_1678692	M-RIP	162.167	134.167	0	P	90.2643	62.2643	0	P	2.1548
ILMN_1811117	LOC400986	181.488	153.488	0	P	99.3489	71.3489	0	P	2.15123
ILMN_1714444	KLF12	221.586	193.586	0	P	118.01	90.0105	0	P	2.1507
ILMN_1661895	PI15	62.9826	34.9826	0.00263505	P	44.2814	16.2814	0.027668	P	2.14863
ILMN_1791912	SIDT2	391.05	363.05	0	P	197.221	169.221	0	P	2.14541
ILMN_2248112	TBX1	60.1193	32.1193	0.00263505	P	43.0324	15.0323	0.0382082	P	2.13668
ILMN_1867174		66.8181	38.8181	0.00131752	P	46.1838	18.1838	0.0197628	P	2.13476
ILMN_2400935	TAGLN	43.4643	15.4643	0.0250329	P	35.2461	7.2461	0.363636	A	2.13415
ILMN_1910893		77.285	49.285	0	P	51.1205	23.1205	0.00922266	P	2.13166
ILMN_2377174	SYPL1	1137.86	1109.86	0	P	549.751	521.751	0	P	2.12718
ILMN_1782110	ZNF295	488.487	460.487	0	P	244.543	216.543	0	P	2.12654
ILMN_1746658	RORB	43.6085	15.6085	0.0250329	P	35.3414	7.34141	0.355731	A	2.12609
ILMN_1696974	ANG	188.796	160.796	0	P	103.634	75.634	0	P	2.12598
ILMN_1911960		45.3879	17.3879	0.0171278	P	36.1924	8.19241	0.27668	A	2.12244
ILMN_1711490	ARHGAP26	41.6885	13.6885	0.0434783	P	34.452	6.45204	0.471673	A	2.12158
ILMN_1794599	SNRPD3	318.933	290.933	0	P	165.19	137.19	0	P	2.12066
ILMN_2288175	AGPAT3	46.5023	18.5023	0.0131752	P	36.7259	8.72585	0.230567	A	2.1204
ILMN_2124064	REL	52.0038	24.0038	0.00527009	P	39.3309	11.3309	0.100132	A	2.11844
ILMN_2155272	PIF1	142.842	114.842	0	P	82.233	54.233	0	P	2.11757
ILMN_1714108	TP53INP1	112.704	84.7045	0	P	68.0748	40.0748	0	P	2.11366
ILMN_1821304		42.0704	14.0704	0.0395257	P	34.6589	6.65885	0.44137	A	2.11304
ILMN_1682518	LOC653197	80.9704	52.9704	0	P	53.0805	25.0805	0.00395257	P	2.11202
ILMN_1702698	LSM11	46.8954	18.8954	0.0105402	P	36.9624	8.96245	0.206851	A	2.10829
ILMN_2271875	ALAS2	43.8249	15.8249	0.0250329	P	35.5061	7.50608	0.342556	A	2.10827
ILMN_1681252	C17orf44	52.9862	24.9862	0.00527009	P	39.8542	11.8542	0.0790514	A	2.10779
ILMN_1676278	ABCC2	72.5948	44.5948	0	P	49.1693	21.1693	0.0118577	P	2.10658
ILMN_1682501	CNOT1	165.296	137.296	0	P	93.1866	65.1866	0	P	2.1062
ILMN_1769024	LOC644113	58.9327	30.9327	0.00263505	P	42.6902	14.6902	0.0408432	P	2.10567
ILMN_1885367		45.2364	17.2364	0.0171278	P	36.1952	8.19523	0.27668	A	2.10322
ILMN_1667791	PPFIA4	140.477	112.477	0	P	81.5576	53.5576	0	P	2.10011
ILMN_1911213		46.8819	18.8819	0.0105402	P	36.9962	8.9962	0.205534	A	2.09888
ILMN_1688698	ZEB2	109.273	81.2734	0	P	66.729	38.729	0.00131752	P	2.09852
ILMN_1733390	LARP2	837.437	809.437	0	P	413.916	385.916	0	P	2.09744
ILMN_1785900	LOC653108	216.932	188.932	0	P	118.11	90.1102	0	P	2.09667
ILMN_1842436		41.475	13.475	0.0487484	P	34.4341	6.43412	0.471673	A	2.09431
ILMN_1775573	DPY19L4	185.729	157.729	0	P	103.367	75.3667	0	P	2.09282
ILMN_2370160	HERC4	45.9163	17.9163	0.0144928	P	36.5688	8.56875	0.250329	A	2.09089
ILMN_1862909		181.999	153.999	0	P	101.665	73.6655	0	P	2.09051
ILMN_1657039	FILIP1	63.7339	35.7339	0.00263505	P	45.1063	17.1063	0.0237154	P	2.08893
ILMN_1776275	LOC651777	44.0099	16.0099	0.0250329	P	35.6705	7.67055	0.326746	A	2.08719
ILMN_1897296		43.4204	15.4204	0.0250329	P	35.3887	7.38867	0.354414	A	2.08704
ILMN_1814557	TRPS1	51.3003	23.3003	0.00658761	P	39.1688	11.1688	0.104084	A	2.0862
ILMN_1666885	ATRX	57.274	29.274	0.00395257	P	42.0326	14.0326	0.0487484	P	2.08615
ILMN_1887008		68.2002	40.2002	0.00131752	P	47.2756	19.2756	0.0158103	P	2.08555
ILMN_1708064	MAP4	100.122	72.1221	0	P	62.606	34.606	0.00263505	P	2.08409
ILMN_2302358	ABCC5	49.4587	21.4587	0.00922266	P	38.3063	10.3063	0.137022	A	2.0821
ILMN_1712197	KCNMB3	109.549	81.5491	0	P	67.1676	39.1676	0	P	2.08206
ILMN_1742917	NXNL1	50.7711	22.7711	0.00658761	P	38.9412	10.9412	0.110672	A	2.08123
ILMN_1802831	MTMR12	108.05	80.0501	0	P	66.4678	38.4678	0.00131752	P	2.08097
ILMN_1796206	LOC642678	160.708	132.708	0	P	91.8822	63.8822	0	P	2.07739
ILMN_1733627	NEDD4L	179.693	151.693	0	P	101.184	73.1844	0	P	2.07275
ILMN_1714165	ST3GAL2	230.946	202.946	0	P	125.913	97.9133	0	P	2.07271
ILMN_2403852	PSCD1	102.062	74.062	0	P	63.8114	35.8114	0.00131752	P	2.06811
ILMN_2148679	SDHAP3	120.229	92.2293	0	P	72.6787	44.6786	0	P	2.06428
ILMN_1812080	PARP16	80.9336	52.9336	0	P	53.6872	25.6872	0.00395257	P	2.0607
ILMN_1795927	PSPC1	149.498	121.498	0	P	86.9967	58.9967	0	P	2.05941
ILMN_2287653	PLAG1	118.682	90.6817	0	P	72.12	44.12	0	P	2.05534
ILMN_1755120	MAN1A2	73.7677	45.7677	0	P	50.2744	22.2744	0.0105402	P	2.05472
ILMN_1912942		43.0135	15.0135	0.0289855	P	35.3073	7.3073	0.357049	A	2.05459
ILMN_1658639	SLC46A3	175.732	147.732	0	P	100.194	72.1935	0	P	2.04634
ILMN_1776685	LOC387683	42.2675	14.2675	0.0368906	P	34.9801	6.98011	0.401844	A	2.04403
ILMN_1789828	VPS13A	91.1843	63.1844	0	P	58.9232	30.9232	0.00395257	P	2.04327
ILMN_1773968	SERBP1	3271.71	3243.71	0	P	1616.85	1588.85	0	P	2.04154
ILMN_1738179	FOXP1	42.414	14.414	0.0342556	P	35.0615	7.06145	0.388669	A	2.04123
ILMN_1726041	FLJ30092	50.4507	22.4507	0.00658761	P	38.9987	10.9987	0.109354	A	2.04122
ILMN_1760727	ANG	494.243	466.243	0	P	256.528	228.528	0	P	2.0402
ILMN_1777479	CDYL2	42.7344	14.7344	0.0316205	P	35.2232	7.22324	0.367589	A	2.03986
ILMN_2149946	FOXG1	57.8337	29.8337	0.00263505	P	42.6259	14.6259	0.0408432	P	2.03979
ILMN_1892403	SNORD13	123.238	95.2377	0	P	74.7184	46.7184	0	P	2.03855
ILMN_1734478	PIP5K1B	42.9197	14.9197	0.030303	P	35.3203	7.32025	0.355731	A	2.03814
ILMN_2377210	PPM1B	62.8814	34.8814	0.00263505	P	45.13	17.13	0.0237154	P	2.03628
ILMN_1790717	LOC150759	49.1581	21.1581	0.00922266	P	38.3925	10.3925	0.131752	A	2.0359
ILMN_1733164	FBXO11	222.377	194.377	0	P	123.745	95.7454	0	P	2.03014
ILMN_1794782	ABCG1	43.828	15.8279	0.0250329	P	35.7972	7.79721	0.320158	A	2.02995
ILMN_1840733		56.2831	28.2831	0.00395257	P	41.945	13.945	0.0487484	P	2.02819
ILMN_1787879	ARL2	1744.41	1716.41	0	P	874.612	846.612	0	P	2.02738
ILMN_1853711		46.2124	18.2124	0.0131752	P	36.9879	8.98793	0.205534	A	2.02632
ILMN_1801962	LOC645711	55.5457	27.5457	0.00395257	P	41.6099	13.6099	0.0513834	M	2.02394
ILMN_1758418	TNFSF13B	55.0778	27.0778	0.00395257	P	41.3791	13.3791	0.0513834	M	2.02389
ILMN_1799062	NFKB2	103.822	75.822	0	P	65.475	37.475	0.00131752	P	2.02327
ILMN_1748899	TMED6	49.1049	21.1049	0.00922266	P	38.4389	10.4389	0.129117	A	2.02175
ILMN_2149226	CAV1	173.416	145.416	0	P	99.9734	71.9734	0	P	2.02041
ILMN_1907182		120.212	92.2116	0	P	73.6402	45.6403	0	P	2.0204
ILMN_1725043	ADAL	140.328	112.328	0	P	83.6225	55.6225	0	P	2.01947
ILMN_1858631		58.4731	30.4731	0.00263505	P	43.132	15.132	0.0382082	P	2.01382
ILMN_1688160	WDR27	185.137	157.137	0	P	106.082	78.0821	0	P	2.01246
ILMN_1778595	SLN	50.4562	22.4562	0.00658761	P	39.1641	11.1641	0.104084	A	2.01146
ILMN_1701094	CLN8	65.8988	37.8988	0.00131752	P	46.8467	18.8467	0.0171278	P	2.01089
ILMN_1867588		77.7135	49.7135	0	P	52.7227	24.7227	0.00658761	P	2.01085
ILMN_1664051	SEC22C	391.313	363.313	0	P	208.716	180.716	0	P	2.01041
ILMN_1788663	KCNQ2	58.8889	30.8889	0.00263505	P	43.3702	15.3702	0.0368906	P	2.00966
ILMN_1833840		41.6918	13.6918	0.0434783	P	34.8225	6.82254	0.42029	A	2.00685
ILMN_1825067		42.7733	14.7733	0.030303	P	35.3652	7.36522	0.354414	A	2.00582
ILMN_1877709		45.0439	17.0439	0.0184453	P	36.4981	8.49807	0.252964	A	2.00562
ILMN_1861446		45.0114	17.0114	0.0184453	P	36.492	8.49203	0.255599	A	2.00322
ILMN_1710362	LOC644591	48.6852	20.6852	0.00922266	P	38.3313	10.3313	0.135705	A	2.00218
ILMN_1845086		66.7156	38.7156	0.00131752	P	47.3577	19.3577	0.0158103	P	2.00001
ILMN_1672605	C7orf41	286.475	258.475	0	P	545.222	517.222	0	P	0.499737
ILMN_2107068	HOXA2	57.639	29.639	0.00263505	P	87.3791	59.3791	0	P	0.499148
ILMN_1706873	RPL34	456.634	428.634	0	P	886.739	858.739	0	P	0.499144
ILMN_1907834		47.7936	19.7936	0.00922266	P	67.6586	39.6586	0	P	0.4991
ILMN_1731914	SCN4A	40.951	12.951	0.0619236	M	53.9666	25.9666	0.00395257	P	0.498756
ILMN_2211189	IKBKAP	44.6932	16.6932	0.0197628	P	61.4763	33.4763	0.00263505	P	0.498656
ILMN_1729197	LOC400879	302.817	274.817	0	P	579.528	551.528	0	P	0.498282
ILMN_1677785	ZNF559	60.6894	32.6894	0.00263505	P	93.6816	65.6816	0	P	0.497695
ILMN_2392274	CD82	44.5733	16.5733	0.0197628	P	61.3005	33.3005	0.00263505	P	0.497689
ILMN_1794349	XYLB	68.1898	40.1898	0.00131752	P	108.781	80.7809	0	P	0.497516
ILMN_1696568	ATP2C1	70.9197	42.9198	0	P	114.319	86.3192	0	P	0.497221
ILMN_2154950	ZNF423	64.3214	36.3214	0.00131752	P	101.084	73.084	0	P	0.496981
ILMN_2266948	SLC38A1	89.4385	61.4385	0	P	151.679	123.679	0	P	0.496756
ILMN_1671489	PC	84.1037	56.1037	0	P	141.116	113.116	0	P	0.495982
ILMN_1770818	LOC642342	54.4085	26.4085	0.00527009	P	81.272	53.272	0	P	0.495729
ILMN_1726752	APTX	164	136	0	P	302.492	274.492	0	P	0.49546
ILMN_1812877	ZNF688	38.6448	10.6448	0.131752	A	49.4847	21.4847	0.0118577	P	0.495458
ILMN_1689059	ZNF329	57.8216	29.8215	0.00263505	P	88.1979	60.1979	0	P	0.495392
ILMN_1779934	CDH23	39.7634	11.7634	0.0882741	A	51.7556	23.7556	0.00658761	P	0.495186
ILMN_2372795	TTLL1	42.9388	14.9388	0.030303	P	58.1698	30.1698	0.00395257	P	0.495157
ILMN_1682120	THEM4	43.9578	15.9578	0.0250329	P	60.229	32.229	0.00395257	P	0.495137
ILMN_1781867	FOXD4L1	85.2779	57.2779	0	P	143.69	115.69	0	P	0.495099
ILMN_1722834	RGS12	124.547	96.5466	0	P	223.006	195.006	0	P	0.495095
ILMN_1803559	FLJ39632	507.788	479.788	0	P	999.283	971.283	0	P	0.493974
ILMN_1723212	SFRS3	404.981	376.981	0	P	792.361	764.361	0	P	0.493198
ILMN_1779855	HSD17B6	102.861	74.8608	0	P	179.794	151.794	0	P	0.493173
ILMN_1691201	FAM21C	35.0436	7.04359	0.389987	A	42.2845	14.2845	0.0447958	P	0.493093
ILMN_1811378	GTPBP1	40.7923	12.7923	0.0619236	M	53.9539	25.9539	0.00395257	P	0.492886
ILMN_1730416	CYCS	137.823	109.823	0	P	250.969	222.969	0	P	0.492549
ILMN_1733654	CXorf40B	59.2383	31.2383	0.00263505	P	91.5332	63.5332	0	P	0.491685
ILMN_1672157	PUS1	36.3027	8.30267	0.275362	A	44.8893	16.8893	0.0237154	P	0.491593
ILMN_1722151	EIF6	35.2126	7.21263	0.375494	A	42.6757	14.6757	0.0408432	P	0.491467
ILMN_1678757	BCYRN1	466.741	438.741	0	P	921.059	893.059	0	P	0.491279
ILMN_1882941		36.8955	8.89554	0.218709	A	46.1091	18.1091	0.0197628	P	0.491219
ILMN_1692674	NKD1	47.0992	19.0992	0.00922266	P	66.8974	38.8974	0.00131752	P	0.491015
ILMN_1712112	RCAN1	50.5389	22.5389	0.00658761	P	73.9242	45.9242	0	P	0.490785
ILMN_1722718	BMP2	80.8933	52.8933	0	P	135.79	107.79	0	P	0.490708
ILMN_1698912	PDF	67.1676	39.1676	0.00131752	P	107.856	79.8565	0	P	0.490474
ILMN_1768809	ZNF134	49.9875	21.9875	0.00790514	P	72.8373	44.8373	0	P	0.490383
ILMN_1814230	MTCP1	453.962	425.962	0	P	897.018	869.018	0	P	0.490165
ILMN_1883472		40.1833	12.1833	0.0737813	A	52.8859	24.8859	0.00527009	P	0.489567
ILMN_1808238	RBPMS2	425.372	397.372	0	P	839.943	811.943	0	P	0.489408
ILMN_1777168	CSRP2BP	44.0511	16.0511	0.0250329	P	60.8349	32.8349	0.00263505	P	0.488844
ILMN_2395451	ASS1	93.3341	65.3341	0	P	161.72	133.72	0	P	0.488587
ILMN_1783598	CAB39L	53.2742	25.2742	0.00527009	P	79.7319	51.7319	0	P	0.48856
ILMN_2143261	CXorf40B	158.163	130.163	0	P	294.474	266.474	0	P	0.488464
ILMN_2361737	TRIM36	45.0246	17.0246	0.0184453	P	62.8598	34.8598	0.00263505	P	0.488374
ILMN_1798980	CAPZB	257.705	229.705	0	P	498.406	470.406	0	P	0.488312
ILMN_1663437	NECAB2	54.5443	26.5443	0.00527009	P	82.3709	54.3709	0	P	0.488208
ILMN_1697922	LOC645671	36.6568	8.6568	0.241107	A	45.7389	17.7389	0.0210804	P	0.488013
ILMN_1740185	TPMT	262.856	234.856	0	P	509.362	481.362	0	P	0.4879
ILMN_1664034	ZNF485	45.8064	17.8064	0.0144928	P	64.5166	36.5166	0.00131752	P	0.487624
ILMN_1772824	WNT5B	70.7031	42.7031	0	P	115.65	87.6495	0	P	0.487203
ILMN_1659744	PRMT1	52.8268	24.8268	0.00527009	P	79.0551	51.0551	0	P	0.486275
ILMN_1711611	LOC653907	36.8469	8.84695	0.226614	A	46.2041	18.2041	0.0197628	P	0.485986
ILMN_1710268	ZNF385D	35.057	7.05698	0.388669	A	42.5255	14.5255	0.0408432	P	0.485834
ILMN_1914054		35.8263	7.8263	0.316205	A	44.1145	16.1145	0.0289855	P	0.485668
ILMN_1915633		35.7667	7.76672	0.324111	A	43.9942	15.9942	0.030303	P	0.485596
ILMN_1795119	MYH3	57.1086	29.1086	0.00395257	P	87.9668	59.9668	0	P	0.485412
ILMN_1702265	HDHD2	60.7036	32.7036	0.00263505	P	95.4414	67.4414	0	P	0.484919
ILMN_1744635	PUNC	183.971	155.971	0	P	349.99	321.99	0	P	0.484396
ILMN_1747870	CD3EAP	54.5347	26.5347	0.00527009	P	82.7897	54.7897	0	P	0.484301
ILMN_1743187	C6orf120	51.5689	23.5689	0.00527009	P	76.6767	48.6767	0	P	0.484192
ILMN_1813314	HIST1H2BK	482.041	454.041	0	P	965.961	937.961	0	P	0.484072
ILMN_1768050	SCOC	203.445	175.445	0	P	390.592	362.592	0	P	0.483863
ILMN_1706969	C6orf65	61.8431	33.8431	0.00263505	P	98.0501	70.0501	0	P	0.483127
ILMN_1769751	PIGG	66.4021	38.4021	0.00131752	P	107.49	79.4905	0	P	0.483102
ILMN_2408683	PPAP2B	56.0186	28.0186	0.00395257	P	86.0334	58.0334	0	P	0.482802
ILMN_1708604	C7orf28A	171.813	143.813	0	P	325.899	297.899	0	P	0.482757
ILMN_2276820	NSL1	44.612	16.612	0.0197628	P	62.4867	34.4867	0.00263505	P	0.481693
ILMN_1779428	LOC387856	46.1979	18.1978	0.0131752	P	65.7847	37.7847	0.00131752	P	0.481619
ILMN_1798085	EID2B	71.728	43.728	0	P	118.862	90.862	0	P	0.481257
ILMN_1711702	CLEC2D	84.0961	56.0961	0	P	144.574	116.574	0	P	0.481208
ILMN_1805007	SEMA4F	181.85	153.85	0	P	348.089	320.089	0	P	0.480647
ILMN_1797895	FFAR2	34.6931	6.69308	0.433465	A	41.9505	13.9505	0.0487484	P	0.479773
ILMN_1718107	MAGEA12	35.1256	7.12561	0.380764	A	42.8589	14.8589	0.0382082	P	0.479552
ILMN_1668986	PRELID2	35.1066	7.10662	0.382082	A	42.8287	14.8287	0.0382082	P	0.479249
ILMN_1654946	ZSCAN18	91.6968	63.6968	0	P	161.083	133.083	0	P	0.478624
ILMN_1761456	ALG13	406.7	378.7	0	P	819.708	791.708	0	P	0.478333
ILMN_1745239	LOC653857	40.587	12.587	0.0645586	M	54.3203	26.3203	0.00395257	P	0.478224
ILMN_1905527		38.0729	10.0729	0.152833	A	49.0816	21.0816	0.0118577	P	0.477805
ILMN_1677636	COMP	35.6885	7.68848	0.330698	A	44.0966	16.0966	0.030303	P	0.477648
ILMN_1660270	C7orf28A	141.046	113.046	0	P	265.089	237.089	0	P	0.476807
ILMN_1779343	SNCB	44.3379	16.3379	0.0210804	P	62.2803	34.2803	0.00263505	P	0.476597
ILMN_1655433	BCKDHB	51.0179	23.0179	0.00658761	P	76.2983	48.2983	0	P	0.476577
ILMN_1777591	C10orf65	36.0252	8.02517	0.29776	A	44.8498	16.8498	0.0237154	P	0.476278
ILMN_2085441	FOXD4L1	64.7025	36.7025	0.00131752	P	105.101	77.101	0	P	0.476031
ILMN_2387731	NDUFV3	47.0345	19.0345	0.00922266	P	68.034	40.034	0	P	0.475458
ILMN_1709056	FBXW8	34.5882	6.58817	0.442688	A	41.8753	13.8753	0.0487484	P	0.474813
ILMN_1826804		34.6527	6.65273	0.434783	A	42.0171	14.0171	0.0487484	P	0.474615
ILMN_1794485	HDAC7A	34.8068	6.80678	0.42029	A	42.3521	14.3521	0.0434783	P	0.474272
ILMN_1682875	RBM4	40.9609	12.9609	0.0606061	M	55.3322	27.3322	0.00395257	P	0.474199
ILMN_1697115	FLJ12355	60.1834	32.1834	0.00263505	P	95.9284	67.9284	0	P	0.473784
ILMN_1791232	SPRED2	116.498	88.4979	0	P	214.87	186.87	0	P	0.473579
ILMN_1791222	GLYCTK	58.0537	30.0537	0.00263505	P	91.4686	63.4686	0	P	0.473521
ILMN_1689972	RRP9	55.7163	27.7163	0.00395257	P	86.5514	58.5514	0	P	0.473367
ILMN_1905405		35.4292	7.42921	0.362319	A	43.7242	15.7241	0.0342556	P	0.472471
ILMN_1769288	LOC402560	86.7207	58.7207	0	P	152.508	124.508	0	P	0.471623
ILMN_1789274	FBXO17	35.0239	7.02395	0.392622	A	42.9208	14.9208	0.0382082	P	0.47075
ILMN_1764415	ZNF585A	64.2417	36.2417	0.00131752	P	105.052	77.0518	0	P	0.470355
ILMN_1690099	ITGB1BP1	178.199	150.199	0	P	347.449	319.449	0	P	0.470183
ILMN_1685318	EN2	48.2961	20.2961	0.00922266	P	71.1818	43.1818	0	P	0.470014
ILMN_1795442	LAMA4	63.484	35.484	0.00263505	P	103.549	75.5485	0	P	0.469685
ILMN_1760649	PCK2	78.9541	50.9541	0	P	136.537	108.537	0	P	0.469464
ILMN_1821170		34.6953	6.69534	0.433465	A	42.2643	14.2643	0.0461133	P	0.469378
ILMN_1767475	CERK	375.458	347.458	0	P	768.318	740.318	0	P	0.469336
ILMN_1707002	TMLHE	43.9659	15.9659	0.0250329	P	62.0203	34.0203	0.00263505	P	0.469305
ILMN_1806667	FRAS1	286.4	258.4	0	P	579.704	551.704	0	P	0.468367
ILMN_1891455		47.6516	19.6516	0.00922266	P	69.9629	41.9629	0	P	0.468309
ILMN_1735185	CSTF1	36.7452	8.74521	0.233202	A	46.6871	18.6871	0.0171278	P	0.467981
ILMN_1902738		35.2647	7.26471	0.372859	A	43.5256	15.5256	0.0368906	P	0.46792
ILMN_1808636	LARP2	68.4651	40.4651	0.00131752	P	114.62	86.6201	0	P	0.467156
ILMN_1651496	HIST1H2BD	142.039	114.039	0	P	272.668	244.668	0	P	0.466098
ILMN_1802699	PCK2	50.8349	22.8349	0.00658761	P	77.0018	49.0018	0	P	0.466002
ILMN_1670807	FAM84B	544.916	516.916	0	P	1137.86	1109.86	0	P	0.465748
ILMN_1779147	ENC1	67.5489	39.5489	0.00131752	P	112.946	84.946	0	P	0.465577
ILMN_1815885	ZNF228	44.2019	16.2019	0.0237154	P	62.8176	34.8176	0.00263505	P	0.465335
ILMN_1696810	GPR182	34.8409	6.8409	0.417655	A	42.7237	14.7237	0.0408432	P	0.464618
ILMN_1680139	MAFF	53.4378	25.4378	0.00527009	P	82.7685	54.7685	0	P	0.464461
ILMN_1696590	CHST4	38.7469	10.7469	0.125165	A	51.1604	23.1604	0.00922266	P	0.464021
ILMN_1672121	LOC387856	58.7936	30.7936	0.00263505	P	94.4215	66.4215	0	P	0.463609
ILMN_1766770	SNX31	36.6273	8.62733	0.243742	A	46.6128	18.6128	0.0184453	P	0.463515
ILMN_2121816	GPR137B	81.665	53.665	0	P	143.807	115.807	0	P	0.463399
ILMN_1784863	CD36	34.8576	6.8576	0.417655	A	42.8431	14.8431	0.0382082	P	0.462007
ILMN_1664861	ID1	78.7005	50.7004	0	P	137.755	109.755	0	P	0.461941
ILMN_1688480	CCND1	500.623	472.623	0	P	1051.83	1023.83	0	P	0.461625
ILMN_1723277	MFAP3L	39.4107	11.4107	0.104084	A	52.7298	24.7298	0.00658761	P	0.461413
ILMN_2412172	APOBEC3F	40.0624	12.0624	0.0777339	A	54.1534	26.1534	0.00395257	P	0.461216
ILMN_1665832	ID1	36.3357	8.33565	0.274045	A	46.0892	18.0892	0.0210804	P	0.460809
ILMN_1793655	RANBP2L1	34.9004	6.90044	0.412385	A	42.9849	14.9849	0.0382082	P	0.460494
ILMN_2273921	RAD51L3	36.4137	8.4137	0.263505	A	46.2769	18.2769	0.0197628	P	0.460347
ILMN_1699249	ZNF649	35.7262	7.72616	0.326746	A	44.8109	16.8109	0.0250329	P	0.459591
ILMN_1804445	ATF7IP2	59.3004	31.3004	0.00263505	P	96.1565	68.1565	0	P	0.459243
ILMN_1789166	SHD	48.8002	20.8002	0.00922266	P	73.3332	45.3332	0	P	0.45883
ILMN_1739423	RN7SK	64.1401	36.1401	0.00131752	P	106.921	78.9211	0	P	0.457927
ILMN_1776173	PSMD7	870.368	842.368	0	P	1867.74	1839.74	0	P	0.457873
ILMN_1706571	SLC35D2	34.8862	6.88623	0.416337	A	43.0498	15.0498	0.0382082	P	0.457562
ILMN_1860963		66.6405	38.6405	0.00131752	P	112.468	84.4676	0	P	0.457459
ILMN_1854169		35.3787	7.37867	0.367589	A	44.146	16.146	0.0289855	P	0.456996
ILMN_1658675	CDH23	35.7981	7.79806	0.318841	A	45.0639	17.0639	0.0237154	P	0.456991
ILMN_1709590	PGM5	43.8609	15.8609	0.0250329	P	62.7409	34.7409	0.00263505	P	0.456548
ILMN_1666222	PHACTR3	59.3215	31.3215	0.00263505	P	96.6861	68.6861	0	P	0.456009
ILMN_1796835	RWDD3	72.0295	44.0295	0	P	124.572	96.5722	0	P	0.455923
ILMN_1881877		36.0602	8.06022	0.29776	A	45.6836	17.6836	0.0210804	P	0.455801
ILMN_1802376	FAM48A	40.5435	12.5435	0.0645586	M	55.5309	27.5309	0.00395257	P	0.455616
ILMN_1815303	LOC642197	141.152	113.152	0	P	276.381	248.381	0	P	0.455558
ILMN_1718853	UQCRC2	140.637	112.637	0	P	276.03	248.03	0	P	0.454125
ILMN_2331231	TNFRSF6B	56.9109	28.9109	0.00395257	P	91.6968	63.6968	0	P	0.453883
ILMN_1712413	RPL39L	269.64	241.64	0	P	560.763	532.763	0	P	0.453559
ILMN_1812841	C8orf34	104.876	76.8762	0	P	197.504	169.504	0	P	0.453536
ILMN_1680231	FAM119B	36.996	8.99597	0.218709	A	47.8736	19.8737	0.0144928	P	0.452658
ILMN_1881514		67.9123	39.9123	0.00131752	P	116.237	88.2371	0	P	0.45233
ILMN_1742025	OLFM1	35.6209	7.62088	0.337286	A	44.8559	16.8559	0.0237154	P	0.452119
ILMN_1722981	TLR5	37.669	9.66896	0.176548	A	49.3871	21.3871	0.0118577	P	0.452093
ILMN_2149400	SPC25	48.5068	20.5068	0.00922266	P	73.3751	45.3751	0	P	0.451939
ILMN_1784478	NPHP1	38.231	10.231	0.146245	A	50.6457	22.6457	0.00922266	P	0.451784
ILMN_1669523	FOS	113.615	85.6155	0	P	217.526	189.526	0	P	0.451734
ILMN_1812970	RWDD1	102.135	74.1346	0	P	192.375	164.375	0	P	0.45101
ILMN_1749867	MGC71805	36.2158	8.21582	0.284585	A	46.2222	18.2222	0.0197628	P	0.450869
ILMN_1668236	KCNB2	51.4091	23.4091	0.00658761	P	79.9252	51.9252	0	P	0.450824
ILMN_1657145	MEOX1	38.6887	10.6888	0.1278	A	51.8491	23.8491	0.00658761	P	0.448183
ILMN_1827288		34.8616	6.86157	0.417655	A	43.3116	15.3116	0.0382082	P	0.448129
ILMN_1708916	PDZD4	45.7254	17.7254	0.0144928	P	67.6676	39.6676	0	P	0.446848
ILMN_1810716	GFRA3	44.0657	16.0657	0.0250329	P	64.0157	36.0157	0.00131752	P	0.446075
ILMN_1669114	WNK4	39.4992	11.4992	0.100132	A	53.7821	25.7821	0.00395257	P	0.446014
ILMN_2388975	CERK	179.271	151.271	0	P	367.594	339.594	0	P	0.445446
ILMN_1778951	C6orf203	37.8025	9.80254	0.167325	A	50.0168	22.0168	0.0105402	P	0.44523
ILMN_1819384		285.795	257.795	0	P	608.041	580.041	0	P	0.444443
ILMN_1914868		34.2604	6.26041	0.488801	A	42.0924	14.0924	0.0474308	P	0.44424
ILMN_1909312		34.7585	6.7585	0.42556	A	43.2238	15.2238	0.0382082	P	0.443944
ILMN_1750457	ZNF268	41.4237	13.4237	0.0487484	P	58.2392	30.2392	0.00395257	P	0.443917
ILMN_1659206	RARA	142.878	114.878	0	P	287.647	259.647	0	P	0.442438
ILMN_1732672	AGPAT4	35.6934	7.69343	0.330698	A	45.4088	17.4088	0.0210804	P	0.441927
ILMN_1903143		34.4541	6.45409	0.458498	A	42.6119	14.6119	0.0408432	P	0.441702
ILMN_1880048		34.1179	6.11788	0.511199	A	41.8734	13.8734	0.0487484	P	0.44098
ILMN_1862108		35.0595	7.05951	0.387352	A	44.017	16.017	0.030303	P	0.440752
ILMN_1804845	OR4P4	36.9423	8.94228	0.218709	A	48.289	20.289	0.0144928	P	0.440744
ILMN_1746359	RERG	43.9114	15.9114	0.0250329	P	64.2095	36.2095	0.00131752	P	0.439425
ILMN_1727567	OLIG2	164.196	136.196	0	P	337.956	309.956	0	P	0.439404
ILMN_1744251	TBXA2R	34.1183	6.11825	0.511199	A	41.9416	13.9416	0.0487484	P	0.438848
ILMN_1656837	RBP1	202.992	174.992	0	P	428.627	400.627	0	P	0.436794
ILMN_1687546	HSP90AA1	59.5434	31.5434	0.00263505	P	100.244	72.2442	0	P	0.436622
ILMN_1752665	ELMO3	41.3477	13.3477	0.0513834	M	58.5946	30.5946	0.00395257	P	0.436276
ILMN_2394777	DTNA	74.9959	46.9959	0	P	135.775	107.775	0	P	0.436055
ILMN_1872041		34.2941	6.2941	0.482213	A	42.4723	14.4723	0.0408432	P	0.434908
ILMN_1713161	USP16	37.574	9.57401	0.181818	A	50.0234	22.0234	0.0105402	P	0.43472
ILMN_1909363		37.1589	9.1589	0.204216	A	49.0701	21.0701	0.0118577	P	0.434687
ILMN_1657148	C19orf23	92.6305	64.6305	0	P	176.789	148.789	0	P	0.434376
ILMN_1806473	BEX5	124.177	96.1765	0	P	249.449	221.449	0	P	0.434306
ILMN_1878133		80.4043	52.4044	0	P	148.824	120.824	0	P	0.433726
ILMN_1790978	ATG7	153.364	125.364	0	P	317.596	289.596	0	P	0.432894
ILMN_1793002	C20orf196	52.3271	24.3271	0.00527009	P	84.214	56.214	0	P	0.432759
ILMN_1751016	LONRF2	60.2542	32.2542	0.00263505	P	102.71	74.7095	0	P	0.431728
ILMN_1731453	KIAA1712	44.4514	16.4514	0.0197628	P	66.1582	38.1582	0.00131752	P	0.431137
ILMN_1761108	LOC645306	34.1938	6.19385	0.498024	A	42.3824	14.3824	0.0421607	P	0.430656
ILMN_2271149	PGM5	34.0858	6.08581	0.519104	A	42.1482	14.1482	0.0474308	P	0.430147
ILMN_1658094	ZNF365	39.2693	11.2693	0.108037	A	54.2587	26.2586	0.00395257	P	0.429166
ILMN_2069224	PVALB	49.6147	21.6147	0.00790514	P	78.4065	50.4065	0	P	0.428807
ILMN_1733374	LOC642197	155.962	127.962	0	P	327.251	299.251	0	P	0.427608
ILMN_1725271	GPR3	48.3193	20.3193	0.00922266	P	75.5361	47.5361	0	P	0.42745
ILMN_2400583	USP9X	36.9686	8.96865	0.218709	A	48.9966	20.9966	0.0118577	P	0.427148
ILMN_1652549	DTNA	79.7816	51.7816	0	P	149.254	121.254	0	P	0.427049
ILMN_1704284	LOC648164	35.2248	7.22481	0.374177	A	44.9216	16.9216	0.0237154	P	0.426958
ILMN_1720452	LONRF3	68.3298	40.3298	0.00131752	P	122.476	94.476	0	P	0.426879
ILMN_1913661		33.9465	5.9465	0.54282	A	41.9552	13.9552	0.0487484	P	0.426113
ILMN_1698715	NHLRC2	79.1524	51.1524	0	P	148.148	120.148	0	P	0.425745
ILMN_1696701	LOC344595	39.1044	11.1044	0.113307	A	54.1123	26.1123	0.00395257	P	0.425255
ILMN_2125747	LOC606724	38.6016	10.6016	0.134387	A	52.9373	24.9373	0.00527009	P	0.425129
ILMN_1709650	LOC652815	37.1249	9.12493	0.206851	A	49.4699	21.4699	0.0118577	P	0.425011
ILMN_1748827	LOC388564	34.9827	6.98271	0.397892	A	44.4559	16.4559	0.0250329	P	0.424329
ILMN_1660995	AMH	87.421	59.421	0	P	168.056	140.056	0	P	0.424267
ILMN_1702419	SLC35D3	42.855	14.855	0.030303	P	63.015	35.015	0.00263505	P	0.424247
ILMN_1708345	DNTTIP2	35.6401	7.64005	0.334651	A	46.0314	18.0314	0.0210804	P	0.423708
ILMN_1738742	PLAT	167.03	139.03	0	P	356.421	328.421	0	P	0.423328
ILMN_1717722	PDZK3	34.3512	6.35123	0.471673	A	43.008	15.008	0.0382082	P	0.423189
ILMN_2296843	GCDH	95.6493	67.6493	0	P	187.938	159.938	0	P	0.422973
ILMN_1655229	SLC7A11	39.8072	11.8072	0.0869565	A	55.936	27.936	0.00395257	P	0.422651
ILMN_1690863	ZNF470	40.4425	12.4425	0.0671937	M	57.4417	29.4416	0.00395257	P	0.422617
ILMN_1776325	UBE2Q1	163.814	135.814	0	P	349.586	321.586	0	P	0.422327
ILMN_1700168	LARS2	185.338	157.338	0	P	400.662	372.662	0	P	0.422199
ILMN_1668979	DNAJB14	39.4918	11.4918	0.100132	A	55.236	27.236	0.00395257	P	0.421936
ILMN_1790759	LOC641977	33.8769	5.87689	0.550725	A	41.9748	13.9748	0.0487484	P	0.420534
ILMN_2108357	RPL39L	339.658	311.658	0	P	771.491	743.491	0	P	0.419182
ILMN_1666280	COX11	75.1746	47.1746	0	P	140.975	112.975	0	P	0.417566
ILMN_1842943		34.1851	6.18512	0.499341	A	42.8493	14.8493	0.0382082	P	0.416525
ILMN_2400512	PRKCSH	52.2257	24.2257	0.00527009	P	86.2273	58.2273	0	P	0.416054
ILMN_1653771	WDR63	34.2428	6.24285	0.491436	A	43.01	15.01	0.0382082	P	0.415911
ILMN_1681124	C19orf48	39.5064	11.5064	0.100132	A	55.6788	27.6788	0.00395257	P	0.415711
ILMN_1855430	LOC199800	73.2017	45.2017	0	P	136.738	108.738	0	P	0.415693
ILMN_2268068	MAPKAP1	72.7533	44.7533	0	P	135.684	107.684	0	P	0.415597
ILMN_1739076	HIST1H2BO	34.2089	6.20893	0.498024	A	42.9458	14.9458	0.0382082	P	0.41543
ILMN_1688256	RTKN	34.3751	6.37514	0.470356	A	43.4292	15.4292	0.0368906	P	0.413186
ILMN_2169025	JOSD2	51.1604	23.1604	0.00658761	P	84.2447	56.2447	0	P	0.411779
ILMN_2259223	TMTC4	36.9542	8.95423	0.218709	A	49.87	21.87	0.0105402	P	0.409429
ILMN_1770641	KLHL3	51.8985	23.8985	0.00527009	P	86.474	58.474	0	P	0.408703
ILMN_1727315	DENND1A	88.8127	60.8127	0	P	176.834	148.834	0	P	0.408595
ILMN_1733221	C9orf164	41.7133	13.7134	0.0434783	P	61.5627	33.5627	0.00263505	P	0.408589
ILMN_1740759	MAMDC4	50.4482	22.4482	0.00658761	P	83.197	55.197	0	P	0.406692
ILMN_1686237	CBX2	34.6537	6.65366	0.434783	A	44.3635	16.3635	0.0263505	P	0.406617
ILMN_1666325	ALG10B	44.6897	16.6897	0.0197628	P	69.0934	41.0934	0	P	0.40614
ILMN_1832772		35.0358	7.0358	0.389987	A	45.3468	17.3468	0.0210804	P	0.405596
ILMN_1699188	LOC144481	35.5126	7.51258	0.349144	A	46.5451	18.5451	0.0184453	P	0.405097
ILMN_1697735	EWSR1	630.036	602.036	0	P	1515.67	1487.67	0	P	0.404683
ILMN_1817298		33.7085	5.70846	0.575758	A	42.1898	14.1898	0.0474308	P	0.402292
ILMN_1733831	PGBD5	67.9383	39.9383	0.00131752	P	127.322	99.3217	0	P	0.40211
ILMN_1732716	LOC644086	34.6679	6.66795	0.434783	A	44.6014	16.6014	0.0250329	P	0.401649
ILMN_2044081	DEFB106B	34.0956	6.09562	0.517787	A	43.1854	15.1854	0.0382082	P	0.401413
ILMN_2260392	ACTR3B	96.8836	68.8836	0	P	200.123	172.123	0	P	0.4002
ILMN_1678403	TMEM178	36.0868	8.08677	0.293808	A	48.2104	20.2104	0.0144928	P	0.400129
ILMN_1708778	ASS1	202.631	174.631	0	P	465.222	437.222	0	P	0.39941
ILMN_1677885	FMO4	41.454	13.454	0.0487484	P	61.8222	33.8222	0.00263505	P	0.397787
ILMN_1762606	AQP11	57.6762	29.6762	0.00263505	P	102.605	74.6049	0	P	0.397778
ILMN_2387712	AK5	34.0324	6.03242	0.529644	A	43.1745	15.1745	0.0382082	P	0.397537
ILMN_1789186	OBFC1	127.674	99.6736	0	P	279.822	251.822	0	P	0.39581
ILMN_1837019		37.2168	9.21683	0.200264	A	51.329	23.329	0.00922266	P	0.39508
ILMN_1765979	LOC147645	40.4744	12.4743	0.0658762	M	59.6123	31.6123	0.00395257	P	0.394605
ILMN_2147114	PSPH	74.5148	46.5148	0	P	145.902	117.902	0	P	0.394522
ILMN_2189027	LIPG	36.7836	8.78362	0.229249	A	50.3587	22.3587	0.00922266	P	0.392851
ILMN_2115125	CTGF	64.6062	36.6062	0.00131752	P	121.223	93.2226	0	P	0.392675
ILMN_1851547		71.5884	43.5885	0	P	139.05	111.05	0	P	0.392511
ILMN_1803464	PHTF1	106.708	78.7079	0	P	228.749	200.749	0	P	0.392072
ILMN_1763467	LY6G5C	33.7313	5.73128	0.571805	A	42.63	14.63	0.0408432	P	0.391748
ILMN_1732024	OR2A5	38.4651	10.4651	0.13834	A	54.7485	26.7485	0.00395257	P	0.391242
ILMN_1692133	ZNF226	39.7026	11.7027	0.0922266	A	57.974	29.974	0.00395257	P	0.390427
ILMN_1753568	LRRC34	33.6453	5.64532	0.58498	A	42.5317	14.5317	0.0408432	P	0.388483
ILMN_1722812	GOSR2	36.0379	8.03787	0.29776	A	48.7043	20.7043	0.0131752	P	0.388222
ILMN_2366967	WT1	42.8287	14.8287	0.030303	P	66.2724	38.2724	0.00131752	P	0.387451
ILMN_1787513	ACTR3B	68.0094	40.0094	0.00131752	P	131.52	103.52	0	P	0.386489
ILMN_1764797	GLRA1	33.3683	5.36832	0.624506	A	41.9491	13.9491	0.0487484	P	0.38485
ILMN_1683635	C11orf70	50.2494	22.2494	0.00658761	P	85.9641	57.9641	0	P	0.383849
ILMN_1654518	LRCH4	46.0148	18.0148	0.0144928	P	75.0797	47.0797	0	P	0.382645
ILMN_2363273	ZNF226	39.2791	11.2791	0.108037	A	57.5016	29.5016	0.00395257	P	0.382323
ILMN_2160140	MTMR8	34.0699	6.06995	0.520422	A	43.8874	15.8874	0.0316205	P	0.38206
ILMN_1806908	PRKCB1	53.4529	25.4529	0.00527009	P	94.7022	66.7022	0	P	0.38159
ILMN_1768433	CCDC71	47.3601	19.3601	0.00922266	P	78.9946	50.9946	0	P	0.37965
ILMN_1830720		34.8261	6.82607	0.418972	A	46.0689	18.0689	0.0210804	P	0.37778
ILMN_1684574	DDX12	35.6232	7.6232	0.335968	A	48.1985	20.1985	0.0144928	P	0.377415
ILMN_2199554	LOC388692	54.1403	26.1403	0.00527009	P	97.325	69.325	0	P	0.377069
ILMN_1705224	TMEM110	38.9611	10.9611	0.118577	A	57.0849	29.0849	0.00395257	P	0.376867
ILMN_1809435	MSGN1	33.3976	5.39759	0.619236	A	42.3477	14.3477	0.0434783	P	0.376199
ILMN_1679044	LOC644584	76.5172	48.5172	0	P	158.112	130.112	0	P	0.372889
ILMN_1716733	MYOM2	136.478	108.478	0	P	319.082	291.082	0	P	0.372671
ILMN_1667564	ALDH3A2	42.7371	14.7371	0.0316205	P	67.5668	39.5668	0	P	0.372463
ILMN_1751120	HIST1H4H	57.4705	29.4705	0.00263505	P	107.132	79.1319	0	P	0.372422
ILMN_1762899	EGR1	277.045	249.045	0	P	696.816	668.816	0	P	0.372367
ILMN_1659543	LOC283849	35.0617	7.06173	0.387352	A	47.1519	19.1518	0.0158103	P	0.368723
ILMN_1699829	CTGF	57.1932	29.1932	0.00395257	P	107.186	79.1865	0	P	0.368664
ILMN_1671568	ECHDC2	34.9428	6.94279	0.407115	A	46.9072	18.9072	0.0171278	P	0.367203
ILMN_1784356	TTLL11	39.1802	11.1802	0.110672	A	58.6819	30.6819	0.00395257	P	0.364392
ILMN_2273261	FBXO3	34.3851	6.38507	0.470356	A	45.5557	17.5557	0.0210804	P	0.363703
ILMN_1835847		39.4491	11.4491	0.102767	A	59.495	31.4949	0.00395257	P	0.363521
ILMN_1777976	SLC25A26	80.7267	52.7267	0	P	173.416	145.416	0	P	0.362592
ILMN_1665107	ITGB1BP1	53.6277	25.6277	0.00527009	P	98.8825	70.8825	0	P	0.361553
ILMN_1731118	CR1	33.333	5.33299	0.632411	A	42.7675	14.7675	0.0382082	P	0.361131
ILMN_1733045	RAB36	40.0033	12.0033	0.0790514	A	61.2673	33.2673	0.00263505	P	0.360815
ILMN_1836486		51.7556	23.7556	0.00527009	P	94.8335	66.8335	0	P	0.355444
ILMN_1666179	HIST2H3C	36.7412	8.74117	0.234519	A	52.7323	24.7323	0.00658761	P	0.353431
ILMN_1850991		33.9985	5.99848	0.534914	A	45.0096	17.0096	0.0237154	P	0.352653
ILMN_1765419	GPLD1	35.2223	7.2223	0.374177	A	48.5234	20.5234	0.0144928	P	0.351906
ILMN_1698404	ERN1	54.8711	26.8711	0.00395257	P	104.398	76.3982	0	P	0.351724
ILMN_1686478	HIST1H2AG	45.0697	17.0697	0.0184453	P	76.6282	48.6282	0	P	0.351025
ILMN_1802023	OR7E156P	41.9964	13.9964	0.0408432	P	67.9032	39.9032	0	P	0.350759
ILMN_1757406	HIST1H1C	83.9225	55.9225	0	P	187.878	159.878	0	P	0.349783
ILMN_1751963	ZCWPW1	41.8528	13.8528	0.0421607	P	67.6069	39.6069	0	P	0.349758
ILMN_2089977	FKBP9L	134.031	106.031	0	P	332.613	304.613	0	P	0.348084
ILMN_2206098	ATG10	47.4988	19.4988	0.00922266	P	84.4564	56.4564	0	P	0.345378
ILMN_1682799	STAMBPL1	129.509	101.509	0	P	322.677	294.677	0	P	0.344477
ILMN_1737604	FLJ10986	64.2646	36.2646	0.00131752	P	135.915	107.915	0	P	0.336049
ILMN_1657729	ZNF254	32.7825	4.78247	0.724638	A	42.2368	14.2368	0.0461133	P	0.335922
ILMN_1798104	GRIN2A	32.6466	4.64661	0.737813	A	41.925	13.925	0.0487484	P	0.333688
ILMN_1739576	CYB5R2	35.8755	7.87553	0.310935	A	51.721	23.721	0.00658761	P	0.332007
ILMN_1735822	TTC30A	38.0414	10.0414	0.15415	A	58.4621	30.4621	0.00395257	P	0.329636
ILMN_1730201	DTNA	184.673	156.673	0	P	510.593	482.593	0	P	0.324648
ILMN_1795963	OKL38	37.0423	9.04227	0.214756	A	55.9248	27.9248	0.00395257	P	0.323808
ILMN_1908986		33.0287	5.02872	0.679842	A	43.7644	15.7644	0.0329381	P	0.318992
ILMN_2168520	C11orf70	39.0551	11.0551	0.11726	A	62.6694	34.6694	0.00263505	P	0.318873
ILMN_1792663	C8ORFK29	32.4179	4.41792	0.776021	A	42.147	14.147	0.0474308	P	0.312286
ILMN_2115340	HIST2H4A	67.7856	39.7856	0.00131752	P	157.032	129.032	0	P	0.30834
ILMN_1700144	ITGA10	36.0237	8.02367	0.29776	A	54.0497	26.0497	0.00395257	P	0.308013
ILMN_1775328	MTG1	113.714	85.7141	0	P	307.356	279.356	0	P	0.306827
ILMN_1668219	LOC729085	32.5463	4.54631	0.750988	A	42.8815	14.8815	0.0382082	P	0.305501
ILMN_2306066	FUS	75.4331	47.4331	0	P	183.971	155.971	0	P	0.304116
ILMN_1801366	DNASE1L2	35.5783	7.57832	0.345191	A	54.2965	26.2965	0.00395257	P	0.288188
ILMN_2090351	OR7E156P	48.2087	20.2087	0.00922266	P	99.5759	71.5759	0	P	0.282339
ILMN_1784822	PPP1R3F	91.6434	63.6434	0	P	253.935	225.935	0	P	0.28169
ILMN_1911040		32.2767	4.27674	0.791831	A	43.2082	15.2082	0.0382082	P	0.281213
ILMN_1713892	C4orf34	122.556	94.5565	0	P	365.657	337.657	0	P	0.280037
ILMN_1813456	PCBD1	56.8757	28.8757	0.00395257	P	141.003	113.003	0	P	0.255531
ILMN_1792689	HIST1H2AC	47.6434	19.6434	0.00922266	P	105.648	77.6479	0	P	0.252981
ILMN_1685124	TCTN1	93.4761	65.4761	0	P	288.654	260.654	0	P	0.2512
ILMN_2341661	ETV4	35.85	7.84999	0.314888	A	63.0426	35.0426	0.00263505	P	0.224013
ILMN_2390453	BCKDHB	36.2347	8.2347	0.283268	A	66.2598	38.2598	0.00131752	P	0.215231
ILMN_1753830	ETV4	39.7557	11.7557	0.0882741	A	85.7947	57.7947	0	P	0.203404
ILMN_1760412	SHISA2	133.185	105.185	0	P	599.504	571.504	0	P	0.184049
ILMN_2086105	SPRY4	38.4998	10.4998	0.13834	A	96.6167	68.6167	0	P	0.15302
ILMN_1739222	ETV5	71.7745	43.7745	0	P	321.849	293.849	0	P	0.148969
