# Supplementary material for: Gene Expression Responses to FUS, EWS, and TAF15 Reduction and Stress Granule Sequestration Analyses Identifies FET-Protein Non-Redundant Functions
Source: PLoS One. 2012 Sep 25;7(9):e46251. doi: 10.1371/journal.pone.0046251 (PMC3457980; doi:10.1371/journal.pone.0046251)
Supplement: Table S8 — Total list of IPA Bio Functions. Pathway analysis by IPA of DEGs in HEK293-cells after siRNA mediated gene knock-down of the FUS, EWS, TAF15, or FUS+EWS+TAF15 proteins. The total categories of the Bio Functions analysis belonging to each siRNA group are listed. (XLSX) [file pone.0046251.s015.xlsx]

## Sheet: Ark1
IPA bio functions
siFUS
Category	p-value	Molecules
Cellular Development	3,76E-07-2,43E-02	HOXB2, OSTN, IL15RA, MPRIP, AGER, HES5, TBX6, AXIN1, PIK3R1, S100A4, SPRED2, ANK1, SPRY4, LUM, CAV1, NKX6-2, MCL1, HOXA2, NEUROD6, LCP1, PTP4A3, EN2, JUNB, MAFF, null, ARHGAP5, IRF7, AMH, ETV4, GNL3, ALAS2, CYR61, UBE2I, AKAP12, GEM, GADD45B, BMP2, RAB23, MCC, CDH23, SMPD1, APP, TNFRSF12A, SMURF1, STAP2, RPS6KA2, TERF1, NCKAP1, N4BP2L2, TXNIP, EGR1, EPHA3, GGT1, FUS, AFF1, FOS, BMF, CYP27B1, ADAM…
Cell Cycle	3,28E-05-2,43E-02	AKAP12, GADD45B, PIK3R1, BMP2, S100A4, APP, PLAC1, USP16, CAV1, RPS6KA2, TERF1, TXNIP, EGR1, CCNB3, JUNB, CYP1B1, FOS, IRF7, AMH, CAMKK1, REC8, GNL3, CYR61, AKAP9, ID4
Cellular Assembly and Organization	1,54E-04-2,3E-02	PEX3, HIST2H2BE (includes others), GAL3ST1, AGER, MAP6, PIK3R1, SMPD1, F3, APP, ANK1, LUM, CAV1, UBTF, TERF1, MCL1
Cellular Growth and Proliferation	1,54E-04-2,43E-02	AKAP12, IL15RA, GEM, GADD45B, BACH2, AGER, AXIN1, NDRG2, PIK3R1, BMP2, S100A4, CDH23, PHC3, CD63, APP, TNFRSF12A, SPRY4, PLAC1, LUM, CAV1, STAP2, TERF1, MCL1, LCP1, TXNIP, PTP4A3, EGR1, JUNB, GGT1, MAFF, SULT2A1, CYP1B1, null, AFF1, FOSB, FOS, AMH, BMF, CYP27B1, ADAM10, PRR5, PDE5A, GNL3, KLC2, PRDM16, UBTF, CYR61, ID4
Gene Expression	1,54E-04-2,3E-02	CRCP, AKAP12, BACH2, MED23, AGER, HES5, AXIN1, BMP2, S100A4, ZMIZ2, APP, SMURF1, CYP2E1, USP16, ZNF467, NKX6-2, CAV1, ABLIM2, STAP2, NCKAP1, HOXA2, N4BP2L2, TXNIP, EGR1, LRCH4, JUNB, MAFF, FUS, CYP1B1, null, AFF1, FOSB, FOS, IRF7, TRAPPC2, ETV4, THOC4, ALAS2, GNG2, PRDM16, UBTF, MAP3K3, ID4, ETV5, UBE2I
Nervous System Development and Function	1,54E-04-1,7E-02	HOXB2, GEM, SLC6A9, HES5, AGER, MAP6, AXIN1, BMP2, S100A4, CDH23, SMPD1, APP, TNFRSF12A, NKX6-2, NCKAP1, HOXA2, NEUROD6, GAL3ST1, EGR1, JUNB, EN2, null, ARHGAP5, FOSB, FOS, AMH, ETV4, KCNJ5, ID4
Tumor Morphology	1,54E-04-1,86E-02	FOS, AMH, CAV1, PHC3, NUAK1, CYR61, MCL1
Hepatic System Disease	1,72E-04-1,72E-02	CPT1A, PDE7B, CYP2E1, PIK3R1, ACOX1, PDE5A, COL3A1
Inflammatory Disease	1,72E-04-2,33E-02	FOSB, FOS, GADD45B, PDE7B, CYP2E1, ACOX1, PDE5A, APP, MCL1, COL3A1
Cell Death	2,4E-04-2,3E-02	AKAP12, IL15RA, MPRIP, BACH2, GADD45B, AGER, AXIN1, BMP2, PIK3R1, S100A4, DDN, C1QA, SMPD1, APP, TNFRSF12A, PDE7B, ALDH1A3, CYP2E1, NKX6-2, CAV1, RPS6KA2, TERF1, NCKAP1, MCL1, TXNIP, EGR1, Prune2 (mouse), EN2, JUNB, GGT1, F3, null, FUS, CYP1B1, FOSB, FOS, KHDC1, AMH, SERINC3, BMF, NUAK1, PDE5A, GNL3, GNG2, UBTF, CYR61, MAP3K3, HFE
Behavior	2,92E-04-1,7E-02	FOSB, AGER, EGR1, KCNJ5, SMPD1, JUNB, APP, null
Organismal Development	4,6E-04-2,33E-02	HOXB2, IL15RA, AGER, RAB23, PIK3R1, BMP2, APP, TNFRSF12A, SMURF1, SPRY4, LUM, CAV1, NCKAP1, MCL1, HOXA2, GAL3ST1, N4BP2L2, ACOX1, PTP4A3, JUNB, EN2, MAFF, PLXND1, F3, FOSB, FOS, ADAM10, SEMA3C, CYR61, MAP3K3, COL3A1
Skeletal and Muscular System Development and Function	4,97E-04-2,31E-02	MPRIP, GADD45B, AGER, SLC6A9, BMP2, RAB23, PIK3R1, ACTA2, SMPD1, APP, SPRED2, SMURF1, ANK1, TNFRSF12A, GAL3ST1, TXNIP, EGR1, JUNB, GGT1, null, FOSB, FOS, CYP27B1, PDE5A, GNL3, PRDM16
Tissue Morphology	7,2E-04-2,31E-02	HES5, AGER, TBX6, PIK3R1, BMP2, ACTA2, C1QA, JUNB, GGT1, SPRED2, APP, SMURF1, TNFRSF12A, APOC1, FOSB, FOS, AMH, CYP27B1, CAV1
Lipid Metabolism	9,12E-04-2,31E-02	CPT1A, GAL3ST1, AGER, BMP2, ACOX1, PIK3R1, SMPD1, APP, SULT2A1, CYP1B1, TNFRSF12A, APOC1, CEL, AMH, ALDH1A3, CYP2E1, CYP27B1, CAV1
Molecular Transport	9,12E-04-1,84E-02	CPT1A, GAL3ST1, SLC6A9, ACOX1, PIK3R1, BMP2, S100A4, SMPD1, APP, CYP1B1, APOC1, CEL, CYP2E1, null, CAV1, HFE
Small Molecule Biochemistry	9,12E-04-2,31E-02	AGER, SLC6A9, PIK3R1, BMP2, SMPD1, APP, TNFRSF12A, ANK1, CEL, CYP2E1, ALDH1A3, CAV1, CPT1A, GAL3ST1, ACOX1, GGT1, CYP1B1, SULT2A1, PFKFB2, APOC1, AMH, null, CYP27B1, ADAM10, ALAS2, HFE
Cardiovascular Disease	9,46E-04-2,41E-02	TTC30B, MPRIP, AGER, C1QA, ANK1, HAPLN3, CEL, C10orf72, PDE7B, null, CAV1, MCL1, LOC285033, JUNB, null, APOC1, FOSB, KCNJ5, RAB3C, GNG2, CYR61, COL3A1, null, BACH2, BEND6, CA14, ACTA2, MARCH11, PLXNA2, APP, CPEB3, TNFRSF12A, NCALD, RPS6KA2, TERF1, TXNIP, ACOX1, EGR1, DIP2A, F3, FOS, RBMS3, CAMKK1, PDE5A, SEMA3C, UBTF, GOSR2, AKAP9, RIN2
Neurological Disease	9,46E-04-2,48E-02	FOS, PDE7B, AGER, CA14, ACOX1, ACTA2, CDH23, PDE5A, APP
Cancer	1,04E-03-2,07E-02	AKAP12, IL15RA, GADD45B, AGER, TXNIP, PIK3R1, EGR1, S100A4, SMPD1, F3, CYP1B1, FOS, AMH, ETV4, CAV1, PDE5A, CYR61, CSTF3, IL1RAP, MCL1, COL3A1, ETV5
RNA Post-Transcriptional Modification	1,35E-03-9,39E-03	FOS, CSTF1, BMP2, CSTF3, APP
Connective Tissue Development and Function	1,36E-03-2,31E-02	AKAP12, GADD45B, BACH2, AGER, AXIN1, TXNIP, BMP2, ACTA2, JUNB, GGT1, APP, SMURF1, APOC1, FOSB, FOS, CYP27B1, CAV1, PDE5A, STAP2, UBTF
Organismal Injury and Abnormalities	1,5E-03-1,85E-02	AGER, EGR1, ACTA2, S100A4, C1QA, SPRED2, APP, F3, null, FOS, CEL, IRF7, AMH, PDE7B, CYP2E1, CAV1, PDE5A, COL3A1
Connective Tissue Disorders	1,51E-03-2,48E-02	FOSB, FOS, GADD45B, CYP27B1, CAV1, GGT1, MCL1, COL3A1
Skeletal and Muscular Disorders	1,51E-03-2,48E-02	FOSB, FOS, GADD45B, RAB23, CYP27B1, GGT1, null, MCL1, COL3A1
Reproductive System Disease	1,59E-03-1,25E-02	AMH, BMF, ETV4, CAV1, PDE5A, SMPD1, GGT1, F3, CYP1B1, ETV5
Respiratory Disease	2,23E-03-1,25E-02	IL15RA, HIST2H2BE (includes others), AGER, CA14, EGR1, PIK3R1, ACTA2, HIST1H2AC, S100A4, CD63, F3, HIST1H2BJ/HIST1H2BK, PDE7B, ALDH1A3, null, CAV1, PDE5A, ALAS2, COL3A1
Cellular Function and Maintenance	2,24E-03-1,72E-02	PEX3, EGR1, SMPD1, F3, APP, APOC1, FOS, DENND1A, CAV1, ALAS2, CYR61, HFE, MCL1
Embryonic Development	2,24E-03-2,3E-02	HOXA2, HOXB2, TBX6, N4BP2L2, TXNIP, PIK3R1, BMP2, RAB23, CCNB3, JUNB, MAFF, SPRY4, FOS, AMH, ADAM10, RPS6KA2, TERF1, NCKAP1
Gastrointestinal Disease	2,24E-03-1,25E-02	FOS, PDE7B, CYP2E1, TXNIP, PIK3R1, PDE5A
Visual System Development and Function	2,24E-03-1,25E-02	PIK3R1, LUM, AKAP9, CYP1B1
Vitamin and Mineral Metabolism	2,24E-03-1,93E-02	APOC1, CEL, ALDH1A3, CYP27B1, S100A4, CAV1, APP, CYP1B1, SULT2A1
Tissue Development	2,57E-03-2,35E-02	GADD45B, TBX6, HES5, AGER, PIK3R1, BMP2, MPZL2, ACTA2, CDH23, C1QA, APP, SMURF1, TNFRSF12A, CAV1, STAP2, HOXA2, LCP1, PTP4A3, EGR1, GGT1, F3, PLXND1, null, ARHGAP5, AMH, CYP27B1, ADAM10, CYR61
Free Radical Scavenging	2,73E-03-2,73E-03	PRAM1, MPRIP, AGER, null, CYP2E1, CAV1, SMPD1, APP
Cellular Compromise	2,81E-03-1,65E-02	ARHGAP5, FOS, AGER, CYP2E1, BMP2, ACOX1, S100A4, UBTF, APP, HFE
Cell Signaling	2,96E-03-1,86E-02	null, S100A4, CAV1, APP, SPRED2, CYP1B1
Genetic Disorder	3,11E-03-2,48E-02	CPT1A, AGER, AXIN1, ACOX1, RAB23, BMP2, ACTA2, CDH23, SMPD1, F3, APP, CYP1B1, PDE7B, ALDH1A3, PDE5A, ALAS2, HFE, MCL1, COL3A1
Metabolic Disease	3,11E-03-2,48E-02	APOC1, CPT1A, AGER, TXNIP, PIK3R1, BMP2, CYP27B1, SMPD1, APP, HFE
Cellular Movement	3,18E-03-2,41E-02	HOXA2, LCP1, GEM, AGER, PTP4A3, PIK3R1, S100A4, JUNB, APP, CYP1B1, ARHGAP5, PLAC1, ETV4, CAV1, NUAK1, ETV5
Infectious Disease	3,9E-03-3,9E-03	HIST2H2BE (includes others), null, EGR1, HIST1H2AC, CD63, HIST1H2BJ/HIST1H2BK
Drug Metabolism	4,12E-03-1,27E-02	AMH, ALDH1A3, CYP2E1, ADAM10, GGT1, APP, CYP1B1
Nucleic Acid Metabolism	4,12E-03-4,12E-03	CYP2E1, CYP1B1
Renal and Urological System Development and Function	6,04E-03-1,25E-02	GEM, AGER, BMP2, CAV1, APP
Hematological System Development and Function	7,02E-03-2,42E-02	IL15RA, AGER, PIK3R1, BMP2, SMPD1, SPRED2, APP, ANK1, TNFRSF12A, CAV1, STAP2, MCL1, N4BP2L2, EGR1, JUNB, EPHA3, F3, FUS, null, AFF1, FOS, IRF7, BMF, ADAM10, ALAS2, PRDM16, UBE2I
Cell Morphology	7,89E-03-2,07E-02	NEUROD6, GEM, MPRIP, AGER, GAL3ST1, AXIN1, EGR1, PIK3R1, ACTA2, KBTBD10, SMPD1, JUNB, APP, ANK1, FOS, LUM, CAV1, NCKAP1
Cell-To-Cell Signaling and Interaction	7,89E-03-2,26E-02	HES5, AGER, PIK3R1, ACTA2, MPZL2, S100A4, CDH23, C1QA, ITGA10, APP, SMURF1, TNFRSF12A, CAV1, STAP2, LCP1, GAL3ST1, PTP4A3, EGR1, GGT1, F3, PLXND1, null, APOC1, ARHGAP5, ADAM10, CYR61
Organ Development	7,89E-03-1,25E-02	FOSB, AXIN1, BMP2, CYP27B1, CAV1, CYP1B1
RNA Damage and Repair	7,89E-03-7,89E-03	FOS, BMP2
Reproductive System Development and Function	7,89E-03-1,86E-02	AGER, AMH, AXIN1, CYP27B1, CAV1, ITGA10, GGT1, F3
Cardiovascular System Development and Function	8,17E-03-2,07E-02	AGER, PIK3R1, BMP2, S100A4, C1QA, JUNB, APP, SPRED2, PLXND1, F3, TNFRSF12A, SPRY4, CAV1, SEMA3C, CYR61, MAP3K3, COL3A1
Organismal Functions	9,39E-03-9,39E-03	AGER, F3
Carbohydrate Metabolism	1,08E-02-1,25E-02	CPT1A, CYP2E1, PIK3R1, CAV1, ADAM10, APP, PFKFB2
Amino Acid Metabolism	1,25E-02-1,25E-02	SLC6A9, GGT1
Antimicrobial Response	1,25E-02-1,25E-02	SMPD1
Auditory and Vestibular System Development and Function	1,25E-02-1,25E-02	HES5
Cellular Response to Therapeutics	1,25E-02-1,25E-02	CYR61
DNA Replication, Recombination, and Repair	1,25E-02-1,25E-02	FOS
Dermatological Diseases and Conditions	1,25E-02-2,48E-02	FOS, COL3A1
Developmental Disorder	1,25E-02-2,48E-02	AXIN1, RAB23, APP
Digestive System Development and Function	1,25E-02-1,25E-02	APP
Endocrine System Development and Function	1,25E-02-1,27E-02	AMH, EGR1, CYP1B1
Hair and Skin Development and Function	1,25E-02-1,65E-02	CCNB3, CAV1, AKAP9
Hematopoiesis	1,25E-02-2,42E-02	IL15RA, N4BP2L2, PIK3R1, EGR1, SMPD1, EPHA3, JUNB, null, FUS, AFF1, ANK1, FOS, BMF, CAV1, ADAM10, STAP2, PRDM16, MCL1
Hepatic System Development and Function	1,25E-02-2,07E-02	FOS, EGR1, TNFRSF12A
Humoral Immune Response	1,25E-02-2,42E-02	FOS, PIK3R1, ADAM10, AFF1
Immune Cell Trafficking	1,25E-02-1,25E-02	F3
Infection Mechanism	1,25E-02-1,25E-02	APOC1
Inflammatory Response	1,25E-02-2,07E-02	AGER, PIK3R1, CAV1, F3, APP, TNFRSF12A
Lymphoid Tissue Structure and Development	1,25E-02-1,25E-02	FOSB, AGER
Ophthalmic Disease	1,25E-02-1,25E-02	APP, CYP1B1
Organ Morphology	1,25E-02-1,86E-02	AMH, CAV1, GGT1, APP, TNFRSF12A
Post-Translational Modification	1,25E-02-2,35E-02	CEL, AGER, CYP2E1, BMP2, GNG2, APP, SMURF1
Renal and Urological Disease	1,25E-02-1,25E-02	CAV1
Hematological Disease	1,65E-02-2,48E-02	ALAS2, IL1RAP, F3
Immunological Disease	2,33E-02-2,33E-02	FOSB, FOS, GADD45B, MCL1
siEWS
Category	p-value	Molecules
Cell Morphology	8,41E-07-8,81E-03	GEM, STMN2, TSPAN7, DDIT3, PIK3R1, ATP4A, APP, DFFA, BCL2, VEGFA, TGM2, CALCB, DOK4, CCL28, CAV1, ATF4, VCL, null, PRKDC, TIAM1, PAK4, PSPN, EWSR1, POU4F2, TNC, ATF3, GAL3ST1, YWHAE, EGR1, EFNA3, TRIB3, ANXA2, ERBB3, CEBPB, JUNB, BAX, FDXR, CRMP1, FOS, PSD, SNAI2, CXCL12, FECH, HSP90AA1, SYN1, NEDD9
Neurological Disease	1,88E-06-8,85E-03	HLA-DOA, TBX6, PIK3R1, ATP4A, CREB5, SCAMP5, FLJ35282, VEGFA, ST8SIA4, NEFM, CAV1, LARP1B, GAL3ST1, CHGB, ANXA2, JUNB, CA8, KCNB1, DUSP4, GNG2, BRE, ACTL6B, AP3B2, CD2BP2, DDIT3, TSPAN7, ASNS, TBCEL, TGM2, GADD45A, GARNL3, XCL1, KIAA1274, VCL, KHSRP, ATP6V1G2, PRKDC, PSMB9, PSPN, TNC, NELL2, null, MYOM2, CHGA, EGR1, UCN3, CERK, NBEA, EPHA3, PTGES, FOS, CRMP1, PTGS2, SYN2, NEDD9, ID4, SLC7A11, NDR…
Cellular Growth and Proliferation	2,71E-06-9,14E-03	SLC7A11, NDRG2, PIK3R1, SPRY4, VEGFA, CALCB, PRMT1, BOP1/LOC727967, TNFSF9, CAV1, ATF4, AMBN, null, TIAM1, EWSR1, ATF3, MYH14, ANXA2, JUNB, null, SLC3A2, FOSB, ATPIF1, SNAI2, RGL2, GEM, UNC5A, DDIT3, CAMK2N2, APP, BCL2, KISS1R, TGM2, GADD45A, SMOX, STAP2, XCL1, MAPKAPK2, GNG4, PRKDC, PAK4, PTPRK, POU4F2, TNC, VEGFB, CHGA, EGR1, CBX2, PPP1R15A, IKBKE, ERBB3, CEBPB, BAX, IL20RB, FDXR, FOS, MAD2L1, …
Cell Death	6,15E-06-8,12E-03	SLC7A11, PIK3R1, DFFA, VEGFA, MAP3K10, CALCB, PPP1R3F, ST8SIA4, TNFSF9, PPFIA4, CAV1, ATF4, SNN, null, TIAM1, EWSR1, ATF3, YWHAE, Prune2 (mouse), JUNB, null, FOSB, PPP1R13L, SNAI2, HSP90AA1, DUSP4, GNG2, BRE, UNC5A, DDIT3, TNFAIP3, CAMK2N2, ASNS, APP, BCL2, CUL3, TGM2, GADD45A, ALDH1A3, XCL1, SMOX, VCL, ATP6V1G2, PRKDC, GRIN1, PAK4, POU4F2, PSPN, PTPRK, TNC, EGR1, EFNA3, PPP1R15A, IKBKE, TRIB3, E…
Cardiovascular System Development and Function	8,66E-06-9,14E-03	PRKDC, TNC, GEM, VEGFB, CHGA, TNFAIP3, JUNB, BAX, APP, SPRED2, null, BCL2, TGM2, VEGFA, ATPIF1, PTGES, CALCB, CXCL12, CAV1, PTGS2, VCL
Tissue Morphology	8,66E-06-8,73E-03	DDIT3, PIK3R1, ATP4A, SPRED2, APP, CD63, BCL2, TGM2, VEGFA, KISS1R, CALCB, ST8SIA4, CCL28, CAV1, NEFM, ATF4, null, MAPKAPK2, TNC, PSPN, ATF3, POU4F2, EGR1, PPP1R15A, ERBB3, BAX, CEBPB, JUNB, null, PREP, FOSB, PTGES, MAD2L1, FOS, CXCL12, PTGS2, NEDD9
Cell Cycle	1,05E-05-9,14E-03	DDIT3, PIK3R1, MYLK2, CAMK2N2, ASNS, APP, BCL2, VEGFA, CUL3, CALCB, PRMT1, BOP1/LOC727967, GADD45A, USP16, CAV1, KIF25, PRKDC, ATF3, EWSR1, PTPRK, TNC, YWHAE, MYH14, EGR1, CBX2, PPP1R15A, RAD51L1, ERBB3, CEBPB, BAX, JUNB, FOS, MAD2L1, ABTB1, CXCL12, HSP90AA1, RGL2, PTGS2, NEDD9, BRE, ID4
Cellular Development	1,19E-05-9,14E-03	HLA-DOA, SLC7A11, TBX6, INSIG1, PIK3R1, SPRED2, DFFA, SPRY4, VEGFA, CALCB, PRMT1, ST8SIA4, TNFSF9, CAV1, ATF4, null, TIAM1, ATF3, EWSR1, LRRC17, ANXA2, JUNB, null, SLC3A2, PPP1R13L, ETV4, SNAI2, RGL2, HSP90AA1, GEM, TSPAN7, DDIT3, STMN2, CAMK2N2, APP, null, BCL2, KISS1R, TGM2, CUL3, GADD45A, SMOX, STAP2, XCL1, VCL, GNG4, PRKDC, PSMB9, PAK4, AGFG1, TNC, POU4F2, CHGA, EGR1, EFNA3, CBX2, PPP1R15A, T…
Cellular Movement	2,08E-05-8,85E-03	GEM, UNC5A, PIK3R1, WASF3, TNFAIP3, SLC16A4, APP, SPRY4, BCL2, TGM2, KISS1R, VEGFA, ST8SIA4, GADD45A, CCL28, TNFSF9, CAV1, STAP2, XCL1, VCL, MAPKAPK2, PAK4, TIAM1, ATF3, PTPRK, TNC, VEGFB, GAL3ST1, YWHAE, CHGA, EGR1, ANXA2, ERBB3, JUNB, BAX, SLC3A2, PTGES, CRMP1, ONECUT2, SNAI2, ETV4, CXCL12, HSP90AA1, PTGS2, C5orf13, NEDD9, ETV5
Cellular Function and Maintenance	3,14E-05-6,85E-03	HLA-DOA, DDIT3, PIK3R1, APP, DFFA, BCL2, TGM2, VEGFA, CALCB, CAV1, ATF4, XCL1, STAP2, null, GRIN1, PRKDC, PSMB9, EGR1, PPP1R15A, TRIB3, IKBKE, BAX, EPHA3, JUNB, CEBPB, null, FOS, CXCL12, HSP90AA1, PTGS2
Psychological Disorders	3,25E-05-4,21E-05	SLC7A11, PIK3R1, UBE2V2, ATP4A, CREB5, SPRED2, VEGFA, MOCOS, CAV1, NEFM, TIAM1, DTNBP1, EWSR1, CHGB, SYP, null, PREP, KCNB1, GNG2, BRE, SYN1, ACTL6B, SLC1A4, STMN2, APP, TBCEL, CUL3, GARNL3, ZNF667, EHMT1, KIAA1274, PVALB, GRIN1, PRKDC, RNLS, NELL2, null, CHGA, RFX4, UCN3, ERBB3, BAX, CERK, OLFM1, CPLX1, SEPP1, CRMP1, GABBR2, KCNQ2, CXCL12, PTGS2, SYN2, C5orf13
Cancer	4,07E-05-8,84E-03	HLA-DOA, SLC7A11, INSIG1, PIK3R1, VEGFA, TNFSF9, FBXL2, CAV1, PDZRN3, null, TIAM1, EWSR1, ATF3, YWHAE, LRRC17, ANXA2, JUNB, SLC3A2, FOSB, PPP1R13L, TJP3, SNAI2, HSP90AA1, RGL2, RPL41, COL3A1, STMN2, CAMK2N2, BCL2, GADD45A, PRKDC, PAK4, VEGFB, TNC, EGR1, CBX2, ERBB3, IKBKE, CEBPB, BAX, FDXR, FOS, MAD2L1, PTGES, CXCL12, FECH, RDH12, PTGS2, NEDD9
Genetic Disorder	4,21E-05-5,26E-03	HLA-DOA, SLC7A11, INSIG1, NDRG2, PIK3R1, PKD1L2, UBE2V2, SPRED2, SCAMP5, VEGFA, CALCB, PCTP, NEFM, CAV1, LARP1B, TIAM1, DTNBP1, EWSR1, CHGB, YWHAE, SYP, ANXA2, JUNB, null, SNAI2, ETV4, RAB3C, HSP90AA1, DUSP4, GNG2, SYN1, METTL9, AP3B2, ETV5, SLC1A4, DDIT3, STMN2, SLC38A1, ASNS, APP, BCL2, TGM2, GADD45A, ALDH1A3, XCL1, VCL, MAPKAPK2, CPNE9, PVALB, GRIN1, PSMB9, NELL2, CHGA, MYOM2, EGR1, RFX4, UCN3…
Cell-mediated Immune Response	5,01E-05-6,85E-03	PSMB9, PRKDC, HLA-DOA, PIK3R1, EGR1, IKBKE, CEBPB, JUNB, EPHA3, BAX, null, DFFA, BCL2, VEGFA, TGM2, CALCB, FOS, CXCL12, CAV1, HSP90AA1, STAP2, XCL1, PTGS2, null
Hematological System Development and Function	5,01E-05-9,05E-03	HLA-DOA, PIK3R1, SPRED2, DFFA, VEGFA, CALCB, TNFSF9, CAV1, ATF4, null, TIAM1, DTNBP1, EWSR1, ATF3, GAL3ST1, ANXA2, JUNB, null, FOSB, PREP, SNAI2, HSP90AA1, RGL2, DDIT3, TNFAIP3, APP, BCL2, TGM2, GADD45A, CCL28, STAP2, XCL1, MAPKAPK2, PSMB9, PRKDC, EGR1, UCN3, CBX2, PPP1R15A, IKBKE, EPHA3, BAX, CEBPB, FOS, PTGES, MAD2L1, CXCL12, PTGS2, PRDM16, NEDD9
Hematopoiesis	5,01E-05-9,05E-03	HLA-DOA, PIK3R1, DFFA, BCL2, TGM2, VEGFA, CALCB, CAV1, XCL1, STAP2, null, PRKDC, PSMB9, EWSR1, EGR1, IKBKE, BAX, CEBPB, JUNB, EPHA3, null, FOS, SNAI2, CXCL12, RGL2, HSP90AA1, PTGS2, PRDM16
Cell Signaling	5,97E-05-6,85E-03	GRIN1, PVALB, CHGA, SLC8A2, JUNB, BAX, APP, BCL2, VEGFA, CALCB, CXCL12, CAV1, XCL1, P2RX2, GNG4
Molecular Transport	5,97E-05-7,06E-03	GRIN1, PVALB, DTNBP1, SLC7A11, DDIT3, CHGA, SLC8A2, JUNB, BAX, APP, SLC3A2, BCL2, VEGFA, GABBR2, PTGES, CXCL12, CAV1, ATF4, PTGS2, SYN2, SYN1, P2RX2, GNG4
Vitamin and Mineral Metabolism	5,97E-05-6,85E-03	GRIN1, PVALB, CHGA, SLC8A2, JUNB, BAX, APP, BCL2, VEGFA, CALCB, CXCL12, CAV1, XCL1, P2RX2, GNG4
Gene Expression	6,45E-05-7,19E-03	DDIT3, TNFAIP3, APP, C19orf2, BCL2, VEGFA, CALCB, GADD45A, PCTP, CAV1, ATF4, STAP2, MAPKAPK2, PRKDC, TIAM1, EWSR1, ATF3, CHGB, EGR1, ERBB3, IKBKE, TRIB3, JUNB, CEBPB, null, FOSB, FOS, ABTB1, INHBE, CXCL12, ETV4, DUSP4, CYB5A, PTGS2, RBM39, ETV5
Cell-To-Cell Signaling and Interaction	7,17E-05-9,14E-03	PIK3R1, MYLK2, APP, BCL2, TGM2, VEGFA, KISS1R, CALCB, ST8SIA4, CAV1, ATF4, VCL, PDZRN3, P2RX2, PRKDC, GRIN1, PAK4, PTPRK, TNC, PSPN, SYP, ANXA2, CEBPB, BAX, NFASC, CPLX1, SLC3A2, GABBR2, KCNQ2, TJP3, CXCL12, GNG2, PTGS2, SYN2, SYN1, BSN
Skeletal and Muscular Disorders	9,04E-05-3,23E-03	HLA-DOA, SLC7A11, NDRG2, PKD1L2, ATP4A, C17orf108, CREB5, SCAMP5, SPRED2, VEGFA, PRMT1, MOCOS, PCTP, NEB, LARP1B, TIAM1, EWSR1, CHGB, Prune2 (mouse), ANXA2, JUNB, null, CA8, FOSB, PREP, null, ETV4, RGL2, HSP90AA1, RAB3C, GNG2, SYN1, BRE, METTL9, COL3A1, AP3B2, ETV5, SLC1A4, DDIT3, TNFAIP3, SLC38A1, ISCU, ASNS, LRRC58, APP, C11orf96, BCL2, TGM2, GADD45A, KIAA0247, XCL1, ZNF667, MAPKAPK2, KHSRP, RI…
Connective Tissue Development and Function	1,15E-04-9,14E-03	TIAM1, EWSR1, ATF3, PPP1R15A, CBX2, ERBB3, JUNB, CEBPB, SLC3A2, FOSB, VEGFA, FOS, CALCB, MAD2L1, PTGES, PRMT1, GADD45A, CAV1, ATF4, STAP2, PTGS2
Cellular Assembly and Organization	1,5E-04-9,14E-03	GEM, STMN2, PIK3R1, WASF3, SLC16A4, APP, BCL2, KISS1R, TGM2, VEGFA, CALCB, PRMT1, GADD45A, DOK4, CCL28, NEB, CAV1, NEFM, VCL, null, P2RX2, GRIN1, PRKDC, PAK4, TIAM1, PTPRK, TNC, ATF3, POU4F2, PSPN, EFNA3, ANXA2, NFASC, BAX, PSD, TJP3, CXCL12, FECH, GNG2, PTGS2, SYN2, SYN1, BSN
Nervous System Development and Function	1,88E-04-9,14E-03	MYLK2, VEGFA, CALCB, CELF3, ST8SIA4, CAV1, NEFM, P2RX2, TIAM1, ATF3, YWHAE, SYP, JUNB, null, FOSB, SYN1, GEM, STMN2, APP, BCL2, KISS1R, TGM2, DOK4, PRKDC, GRIN1, PAK4, PSPN, TNC, POU4F2, RFX4, EGR1, EFNA3, ERBB3, BAX, CEBPB, OLFM1, CPLX1, SEPP1, FOS, GABBR2, CRMP1, KCNQ2, CXCL12, FECH, PTGS2, SYN2, C5orf13, ID4, BSN
Organismal Injury and Abnormalities	2,61E-04-9,14E-03	AADAT, ATF3, DDIT3, EGR1, TNFAIP3, BAX, APP, VEGFA, TGM2, GADD45A, CXCL12, CAV1, PTGS2
Respiratory Disease	2,61E-04-6,99E-03	VEGFA, GADD45A, CXCL12, EGR1, CAV1, BAX, PTGS2
Tumor Morphology	2,74E-04-6,25E-03	VEGFA, FOS, TIAM1, PIK3R1, CAV1, PTGS2, BCL2
Cellular Response to Therapeutics	2,91E-04-2,91E-04	PRKDC, ERBB3, BAX, BCL2
DNA Replication, Recombination, and Repair	3,07E-04-8,12E-03	PRKDC, TIAM1, ATF3, TNC, EWSR1, DDIT3, PIK3R1, ERBB3, RAD51L1, BAX, APP, DFFA, BCL2, VEGFA, FOS, CALCB, PRMT1, GADD45A, INHBE, CXCL12, CAV1, PTGS2, MAPKAPK2
Organismal Development	3,52E-04-8,73E-03	PIK3R1, EGR1, TNFAIP3, BAX, JUNB, BCL2, TGM2, VEGFA, FOSB, PTGES, FOS, CXCL12, SNAI2, VCL, PTGS2
Tissue Development	3,52E-04-9,14E-03	ATF3, PSPN, TBX6, CBX2, ERBB3, BAX, BCL2, VEGFA, FOSB, PTGES, FOS, CALCB, CXCL12, CAV1, ATF4, PTGS2, VCL
Cardiovascular Disease	5,48E-04-9,14E-03	GRIN1, ATF3, PSPN, PPP1R15A, TNFAIP3, APP, null, BCL2, VEGFA, PTGES, DDX39B, CXCL12, CAV1, PTGS2, null, COL3A1
Small Molecule Biochemistry	5,6E-04-9,05E-03	SLC7A11, DDIT3, PIK3R1, SLC38A1, APP, BCL2, VEGFA, CALCB, PRMT1, CAV1, ATF4, XCL1, GRIN1, DTNBP1, GAL3ST1, EGR1, CEBPB, CERK, BAX, SLC3A2, SEPP1, PTGES, GABBR2, CXCL12, PTGS2, SYN2, SYN1
Behavior	6,75E-04-7,68E-03	FOSB, GRIN1, EGR1, PTGS2, JUNB, APP, null, CPLX1, BCL2
Amino Acid Metabolism	8,14E-04-7,06E-03	GABBR2, PRMT1, DTNBP1, SLC7A11, EGR1, CXCL12, SLC38A1, SYN2, SYN1, APP, SLC3A2
Reproductive System Disease	8,14E-04-8,14E-04	BAX, BCL2
Free Radical Scavenging	1,34E-03-1,34E-03	TGM2, DOK4, DDIT3, CXCL12, CAV1, SMOX, BAX, APP, FDXR, BCL2
Organ Development	1,37E-03-9,14E-03	GRIN1, PRKDC, VEGFB, YWHAE, RFX4, TNFAIP3, CEBPB, BAX, BCL2, VEGFA, TGM2, TNFSF9, CXCL12, CAV1, VCL, COL3A1
Developmental Disorder	1,39E-03-8,23E-03	SLC1A4, TSPAN7, INSIG1, PIK3R1, TNFAIP3, ATP4A, APP, SPRED2, BCL2, VEGFA, KISS1R, CCL28, CAV1, ATF4, EHMT1, VCL, GRIN1, PRKDC, VEGFB, ATF3, YWHAE, CHGA, ERBB3, BAX, CEBPB, CA8, null, PTGES, SNAI2, CXCL12, PTGS2
Cellular Compromise	1,43E-03-5,5E-03	TGM2, CXCL12, BAX, APP, BCL2
Dermatological Diseases and Conditions	1,61E-03-4,81E-03	VEGFA, FOS, CAV1, PTGS2, BAX, BCL2
Drug Metabolism	1,61E-03-5,45E-03	PTGES, DDIT3, ATF4, CEBPB, PTGS2, BAX, APP, BCL2
Lipid Metabolism	1,61E-03-9,05E-03	VEGFA, SEPP1, PTGES, GAL3ST1, PIK3R1, CEBPB, CERK, PTGS2, APP
Organ Morphology	1,61E-03-2,58E-03	VEGFA, CAV1, BAX, CEBPB, BCL2
Post-Translational Modification	1,61E-03-5,45E-03	PRMT1, BAX, APP, BCL2
Reproductive System Development and Function	1,61E-03-2,58E-03	VEGFA, CAV1, BAX, CEBPB, BCL2
Inflammatory Response	2,03E-03-9,05E-03	GAL3ST1, EGR1, TNFAIP3, CEBPB, JUNB, BAX, APP, VEGFA, TGM2, CALCB, CXCL12, CAV1, PTGS2, null
Antigen Presentation	2,65E-03-2,65E-03	TGM2, GAL3ST1, TNFAIP3, CEBPB
Embryonic Development	2,65E-03-2,65E-03	ALDH1A3, CXCL12
Hematological Disease	2,65E-03-8,73E-03	STMN2, PIK3R1, TNFAIP3, ATP4A, APP, BCL2, TGM2, VEGFA, GADD45A, CAV1, ATF4, P2RX2, GRIN1, PSMB9, ATF3, PSPN, YWHAE, CHGA, EGR1, CBX2, PPP1R15A, ANXA2, CEBPB, BAX, SNAI2, CXCL12, HSP90AA1, FECH, DUSP4, PTGS2, ID4
Immune Cell Trafficking	2,65E-03-8,57E-03	TGM2, PTGES, TIAM1, GAL3ST1, CCL28, PIK3R1, CXCL12, TNFAIP3, XCL1, PTGS2, APP, NEDD9
Connective Tissue Disorders	3,23E-03-3,23E-03	FOSB, FOS, RGL2, TNFAIP3, PTGS2, CEBPB
Immunological Disease	3,23E-03-7,93E-03	VEGFA, FOSB, FOS, PIK3R1, CXCL12, RGL2, TNFAIP3, ANXA2, BAX, PTGS2, CEBPB
Inflammatory Disease	3,23E-03-3,23E-03	FOSB, FOS, RGL2, TNFAIP3, PTGS2, CEBPB
Hair and Skin Development and Function	3,51E-03-7,19E-03	TGM2, VEGFA, PTPRK, SLC7A11, DDIT3, SNAI2, CAV1, PTGS2, JUNB, APP, IL20RB
Carbohydrate Metabolism	3,94E-03-3,94E-03	PCTP, CEBPB
Metabolic Disease	3,94E-03-8,73E-03	TGM2, ATF3, PIK3R1, CXCL12, CEBPB, APP
Organismal Functions	3,94E-03-3,94E-03	VEGFA, PTGS2
Skeletal and Muscular System Development and Function	3,94E-03-9,14E-03	TNC, CBX2, JUNB, SPRED2, VEGFA, FOSB, MAD2L1, CALCB, FOS, ATF4, VCL, PTGS2, P2RX2
Gastrointestinal Disease	4,52E-03-6,47E-03	HLA-DOA, SLC7A11, STMN2, INSIG1, BCL2, VEGFA, TNFSF9, CAV1, FBXL2, PDZRN3, ATF3, VEGFB, TNC, YWHAE, LRRC17, ERBB3, ANXA2, BAX, FDXR, MAD2L1, TJP3, CXCL12, RGL2, HSP90AA1, FECH, RDH12, PTGS2, NEDD9, COL3A1
Organismal Survival	5,41E-03-6,64E-03	EWSR1, ERBB3, CEBPB, BAX, CAMK2N2, BCL2, VEGFA, TGM2, PTGES, FOS, CXCL12, TNFSF9, DUSP4, PTGS2, MAPKAPK2, COL3A1
Humoral Immune Response	5,45E-03-7,77E-03	VEGFA, EGR1, CCL28, PIK3R1, CXCL12, CEBPB, NEDD9, APP, BCL2
Digestive System Development and Function	6,25E-03-6,25E-03	PRKDC, BCL2, COL3A1
Auditory Disease	7,36E-03-7,36E-03	GRIN1, TBX6, MYH14, CLDN14, PTGS2, BAX
Endocrine System Disorders	8,73E-03-9,02E-03	TGM2, ATF3, DDIT3, PIK3R1, UCN3, TRIB3, PTGS2, CEBPB, APP, BCL2
siTAF15
Category	p-value	Molecules
Cellular Development	4,2E-08-7,38E-03	OSTN, SLC7A11, CTGF, ITGB1BP1, PIK3R1, ITGA8, RBP1, ANK1, SPRY4, VEGFA, EN1, RARA, IFITM2, HOXA10, EBF2, BRCA1, TMBIM1, WT1, FGFR1, RAC1, MEOX1, MBD2, CITED1, MAFF, SRSF3, ARHGAP5, ZNF423, MAX, ETV4, RASSF4, PML, SOCS5, AKAP12, GEM, BMP2, BCL11B, MAFG, SHROOM2, HMOX1, ID1, null, GNAT2, AKT3, GATA6, TERF1, PLAT, AGFG1, TNC, EGR1, NQO1, MAPK9, TERC, CALCA, FOS, GPER, CXCL12, PAG1, MAFB, PTGS2, PRKC…
Cellular Movement	2,09E-07-7,18E-03	SULF1, GEM, CTGF, SCN2B, BMP2, ITGB1BP1, PIK3R1, UNC5B, CCBP2, SPRY4, VEGFA, ID1, HMOX1, LGMN, L3MBTL1, RARA, GATA6, AKT3, EBF2, NEDD4L, PIK3IP1, PLAT, GRIN1, TNC, TPST2, RHOC, EGR1, BGN, FGFR1, NQO1, RAC1, MAPK9, MBD2, F3, TERC, CALCA, ARHGAP5, FOS, SCGB1A1, MAX, CXCL12, ETV4, MAFB, PTGS2, NEDD9, ETV5, PRKCB
Cell Cycle	7,25E-07-7,18E-03	AKAP12, SULF1, PIK3R1, BMP2, MYLK2, VEGFA, GPR3, HMOX1, ID1, L3MBTL1, RARA, HOXA10, GATA6, BRCA1, NEDD4L, TERF1, WT1, TP53INP1, TNC, EGR1, FGFR1, RAC1, MAPK9, TERC, FOS, MAX, CXCL12, PTGS2, PML, NEDD9, SOCS5, PRKCB
DNA Replication, Recombination, and Repair	1,2E-06-1,2E-06	WT1, TNC, BMP2, PIK3R1, FGFR1, RAC1, MAPK9, TERC, CALCA, VEGFA, FOS, ID1, CXCL12, PTGS2, BRCA1, PML, PIK3IP1, PRKCB
Cancer	2,3E-06-7,38E-03	SPCS3, CTGF, SCN2B, SLC7A11, ABAT, PIK3R1, RBP1, DNAL1, ADAMTS2, EN1, VEGFA, CYP2E1, RARA, IFITM2, HOXA10, KBTBD7, PKIA, BRCA1, CACNA1G, KCNJ12, WT1, TP53INP1, TSPAN12, FGFR1, BAHD1, RAC1, CRELD1, MBD2, USP6, FOSB, MAX, ETV4, PML, SOCS5, ETV5, AKAP12, SULF1, BMP2, CCBP2, IDH1, null, HMOX1, ID1, NOL12, AKT3, GATA6, TERF1, PIK3IP1, PLAT, GRIN1, PLOD2, TNC, RHOC, TAF15, C9orf5, EGR1, BGN, NQO1, MAPK…
Cellular Function and Maintenance	3,33E-06-5,35E-03	SULF1, PIK3R1, BMP2, BCL11B, VEGFA, ID1, HSPA1L, RARA, GATA6, BRCA1, PIK3IP1, PLAT, WT1, EGR1, FGFR1, NQO1, RAC1, MAPK9, MBD2, F3, CALCA, FOS, ZNF423, CXCL12, PAG1, PTGS2, PML, SOCS5, PRKCB
Cellular Growth and Proliferation	3,74E-06-6,02E-03	SLC7A11, CTGF, PIK3R1, UNC5B, SPRY4, VEGFA, LGMN, RARA, L3MBTL1, HOXA10, BRCA1, CACNA1G, WT1, TP53INP1, FGFR1, RAC1, MBD2, CITED1, MAFF, SRSF3, FOSB, ARHGAP5, MAX, RASSF4, PML, AKAP12, GEM, BMP2, BCL11B, MAFG, null, HMOX1, ID1, GATA6, AKT3, TERF1, PIK3IP1, PLAT, TNC, BGN, EGR1, MAPK9, TERC, IL20RB, F3, CALCA, GPR56, FOS, SCGB1A1, GPER, PAG1, CXCL12, FBXO2, SLC22A18, PTGS2, NEDD9, PRKCB
Hepatic System Development and Function	5,64E-06-8,52E-04	FOS, CTGF, RARA, PIK3R1, CXCL12, MAPK9, PML, TERC, PIK3IP1, PLAT
Gene Expression	8,44E-06-6,09E-03	CTGF, BMP2, BCL11B, ELL3, EN1, VEGFA, null, ID1, APLP1, CYP2E1, L3MBTL1, RARA, HOXA10, GATA6, EBF2, PKIA, BRCA1, RGMB, GRIN1, WT1, TAF15, RHOC, EGR1, FGFR1, RAC1, MEOX1, MAPK9, MBD2, CITED1, MAFF, CALCA, BEST1, FOSB, FOS, ZNF423, SCGB1A1, MAX, ETV4, MAFB, PTGS2, PML, ETV5, PRKCB
Embryonic Development	1,48E-05-6,02E-03	BMP2, PIK3R1, ITGA8, VEGFA, EN1, ID1, HMOX1, LGMN, RARA, HOXA10, GATA6, BRCA1, TERF1, WT1, TP53INP1, FGFR1, EGR1, RAC1, MEOX1, MAPK9, CITED1, TERC, CALCA, ARHGAP5, MAX, CXCL12, PTGS2
Cell Death	2,27E-05-7,38E-03	SLC7A11, CTGF, PIK3R1, UNC5B, RBP1, EN1, VEGFA, PPP1R3F, CYP2E1, RARA, SNN, BRCA1, WT1, HBXIP, TP53INP1, FGFR1, DIDO1, RAC1, TUB, FOSB, ZNF423, MAX, KHDC1, RASSF4, PML, AKAP12, SULF1, BMP2, BCL11B, null, HMOX1, ID1, AKT3, GATA6, TERF1, PIK3IP1, PLAT, GRIN1, TNC, LUC7L3, RHOC, BGN, EGR1, NQO1, EPX, MAPK9, DNAJB9, TERC, F3, UACA, CALCA, FOS, CXCL12, PTGS2, MAFB, NEDD9, PRKCB
Gastrointestinal Disease	3,34E-05-5,27E-03	SLC7A11, CTGF, BMP2, PIK3R1, EN1, VEGFA, HMOX1, CYP2E1, RARA, HOXA10, GATA6, PIK3IP1, PLAT, CACNA1G, PLOD2, TP53INP1, TNC, FGFR1, BGN, NQO1, CRELD1, DNAJB9, TERC, F3, FOS, CXCL12, PTGS2, MAFB, PML, NEDD9, PRKCB
Organismal Injury and Abnormalities	3,34E-05-7,38E-03	PLOD2, CTGF, SLC7A11, BMP2, FGFR1, PIK3R1, EGR1, MAPK9, TERC, F3, CALCA, VEGFA, FOS, HMOX1, FA2H, CYP2E1, RARA, CXCL12, PTGS2, PRKCB, PLAT
Tissue Development	5,28E-05-7,38E-03	CTGF, BMP2, ITGA8, MYLK2, VEGFA, EN1, ID1, HMOX1, LGMN, RARA, HOXA10, GATA6, BRCA1, PLAT, WT1, TNC, BGN, FGFR1, EGR1, RAC1, MEOX1, MAPK9, CITED1, CALCA, FOSB, FOS, MAX, CXCL12, PTGS2
Genetic Disorder	6,33E-05-1,95E-03	HPCAL4, CTGF, IDS, MAP6, ABAT, PIK3R1, MYLK2, ITGA8, BEX5, ADAMTS2, VEGFA, GNB4, LGMN, APLP1, RARA, IFITM2, EBF2, PKIA, KCNJ12, CACNA1G, WT1, TP53INP1, CRELD1, MBD2, USP6, MAFF, TMEM192, ZNF423, CERKL, AKAP12, null, BCL11B, IDH1, FAM183A, ID1, KIAA1274, PLAT, PLOD2, TNC, RHOC, EGR1, DIP2A, PRELID2, F3, FOS, SCGB1A1, FA2H, RBMS3, SLC22A18, MAFB, PTGS2, NEDD9, LONRF2, COLQ, PRKCB, FNDC3A, SCN2B, SL…
Respiratory Disease	6,33E-05-6,59E-03	KCNJ12, WT1, GRIN1, TNC, RHOC, TAF15, EGR1, FGFR1, NQO1, F3, VEGFA, HMOX1, ID1, CXCL12, RARA, SLC22A18, AKT3, MAFB, PTGS2, PML, TERF1, PRKCB
Hematological System Development and Function	7,93E-05-7,38E-03	BMP2, PIK3R1, CCBP2, BCL11B, ANK1, VEGFA, null, ID1, HMOX1, RARA, HOXA10, BRCA1, PLAT, WT1, TP53INP1, EGR1, NQO1, EPX, RAC1, MAPK9, MBD2, IL20RB, F3, CALCA, FOS, SCGB1A1, MAX, CXCL12, PAG1, PTGS2, MAFB, PML, NEDD9, SOCS5, PRKCB
Hematopoiesis	8,03E-05-7,38E-03	WT1, BMP2, PIK3R1, EGR1, NQO1, RAC1, MAPK9, BCL11B, MBD2, CALCA, ANK1, VEGFA, ID1, FOS, PAG1, RARA, CXCL12, HOXA10, PTGS2, MAFB, BRCA1, PML, SOCS5
Tissue Morphology	9,18E-05-6,59E-03	CTGF, PIK3R1, BMP2, EN1, VEGFA, ID1, HMOX1, LGMN, APLP1, RARA, HOXA10, GATA6, BRCA1, PLAT, WT1, TNC, BGN, FGFR1, EGR1, NQO1, RAC1, MAPK9, F3, TERC, CALCA, FOSB, FOS, CXCL12, PTGS2, MAFB, PML, NEDD9
Cell-To-Cell Signaling and Interaction	1,04E-04-6,22E-03	SULF1, GRIN1, CTGF, TNC, FGFR1, EGR1, BMP2, EPX, RAC1, F3, CALCA, EN1, VEGFA, ID1, RARA, CXCL12, PLAT
Cardiovascular System Development and Function	1,37E-04-7,18E-03	WT1, TNC, GEM, CTGF, RHOC, BMP2, PIK3R1, FGFR1, UNC5B, RAC1, CITED1, F3, CALCA, SPRY4, VEGFA, HMOX1, ID1, GPER, CXCL12, GATA6, PTGS2, PML, PLAT
Cell Morphology	1,37E-04-5,49E-03	SULF1, GEM, TNC, PIK3R1, FGFR1, ITGB1BP1, BMP2, RAC1, CALCA, ANK1, VEGFA, HMOX1, FOS, CXCL12, PTGS2, NEDD4L, NEDD9, PLAT
Organismal Development	1,37E-04-6,4E-03	CTGF, BMP2, PIK3R1, CCBP2, SPRY4, MAFG, EN1, VEGFA, HMOX1, ID1, APLP1, RARA, HOXA10, GATA6, BRCA1, PLAT, WT1, TPST2, EGR1, FGFR1, MEOX1, CITED1, TERC, MAFF, F3, FOSB, ZNF423, FOS, MAX, CXCL12, PTGS2, PML, PRKCB
Amino Acid Metabolism	1,44E-04-4,51E-03	SLC7A10, SLC7A11, SLC6A9, EGR1, CXCL12
Cellular Compromise	1,44E-04-6,09E-03	HMOX1, HSPA1L, CYP2E1, CXCL12, RARA, NQO1, RAC1, BRCA1, PML, MAFF, PIK3IP1, MAFG
Immune Cell Trafficking	1,44E-04-5,63E-03	PIK3R1, CCBP2, NQO1, RAC1, MAPK9, F3, CALCA, VEGFA, HMOX1, SCGB1A1, CXCL12, RARA, PTGS2, NEDD9, PRKCB, PLAT
Inflammatory Response	1,44E-04-6,22E-03	VEGFA, HMOX1, PIK3R1, EGR1, CXCL12, EPX, RAC1, PTGS2, F3, PLAT
Molecular Transport	1,44E-04-6,09E-03	GRIN1, SLC7A11, SLC6A9, IDS, BMP2, PIK3R1, RBP1, TERC, IDH1, SLC7A10, HMOX1, ACADVL, CXCL12, PTGS2, PRKCB
Small Molecule Biochemistry	1,44E-04-6,09E-03	SLC7A11, TNC, SLC6A9, IDS, PIK3R1, EGR1, BMP2, RBP1, TERC, IDH1, SLC7A10, VEGFA, HMOX1, SCGB1A1, GPER, FA2H, ACADVL, CYP2E1, CXCL12, PTGS2, PRKCB
Organ Development	2,69E-04-1,89E-03	EN1, WT1, ZNF423, GPR56, RARA, FGFR1, CXCL12, BMP2, ITGA8, MAPK9, CITED1, PLAT
Renal and Urological System Development and Function	2,69E-04-8,52E-04	WT1, RARA, FGFR1, BMP2, ITGA8, CITED1
Neurological Disease	3,06E-04-6,97E-03	CTGF, SCN2B, SLC7A11, MAP6, ABAT, PIK3R1, UNC5B, INA, BEX5, ANK1, VEGFA, GNB4, APLP1, RARA, EBF2, PKIA, BRCA1, SLCO4C1, CACNA1G, WT1, GAS5, FGFR1, RAC1, SCOC, MAFF, FOSB, ZNF423, ETV4, SOCS5, ETV5, AKAP12, SULF1, CCBP2, BCL11B, MAFG, IDH1, SHROOM2, null, HMOX1, CCDC27, GNAT2, AKT3, KIAA1274, TERF1, PIK3IP1, PLAT, GRIN1, PLOD2, TNC, LUC7L3, TPST2, RHOC, BGN, EGR1, SMOC1, NQO1, MAPK9, F3, CPLX1, CA…
Hematological Disease	3,06E-04-4,31E-03	CTGF, ABAT, PIK3R1, IDH1, VEGFA, HMOX1, CYP2E1, RARA, AKT3, PLAT, WT1, PLOD2, GRIN1, FGFR1, EGR1, NQO1, RAC1, F3, TERC, ZNF423, MAX, CXCL12, PTGS2, PML, PRKCB
Antigen Presentation	3,49E-04-3,49E-04	PIK3R1, CXCL12, RAC1
Lymphoid Tissue Structure and Development	3,49E-04-7,38E-03	VEGFA, WT1, null, LGMN, BMP2, RARA, EGR1, NQO1, HOXA10, PML, CALCA, MAFG
Cardiovascular Disease	4,29E-04-7,38E-03	HPCAL4, CTGF, ABAT, ITGA8, MYLK2, ADAMTS2, ANK1, VEGFA, C10orf72, LGMN, EBF2, NEDD4L, TMBIM1, KCNJ12, CACNA1G, THAP2, RAC1, CRELD1, SCOC, USP6, TUB, FOSB, CERKL, null, SULF1, IDH1, FAM183A, HMOX1, AKT3, TERF1, PLAT, GRIN1, C9orf5, EGR1, BGN, SMOC1, DIP2A, PRELID2, SDCCAG8, FAM174A, MAPK9, F3, PPAPDC1A, FOS, CXCL12, RBMS3, PTGS2, C8orf34, PRKCB
Cellular Assembly and Organization	4,29E-04-5,49E-03	WT1, SULF1, GRIN1, TNC, FGFR1, BMP2, RAC1, TERC, VEGFA, GPR3, ARHGAP5, GPER, CXCL12, EBF2, TERF1, PLAT
Connective Tissue Development and Function	4,29E-04-6,59E-03	AKAP12, WT1, OSTN, CTGF, EGR1, BGN, BMP2, PIK3R1, FGFR1, RAC1, MAPK9, CALCA, FOSB, VEGFA, EN1, ID1, FOS, ZNF423, LGMN, RARA, HOXA10, PTGS2, PML, BRCA1
Nervous System Development and Function	4,29E-04-7,38E-03	SULF1, GEM, BMP2, UNC5B, BCL11B, EN1, VEGFA, GPR3, ID1, RARA, EBF2, PLAT, GRIN1, WT1, TNC, FGFR1, RAC1, MAPK9, CALCA, FOSB, ARHGAP5, ZNF423, GPR56, FOS, CXCL12
Tumor Morphology	4,59E-04-2,42E-03	WT1, PIK3R1, CCBP2, NQO1, MAPK9, USP6, TERC, VEGFA, HMOX1, FOS, SCGB1A1, CXCL12, PTGS2, BRCA1
Reproductive System Disease	4,7E-04-7,18E-03	SULF1, CTGF, ABAT, PIK3R1, VEGFA, HMOX1, ID1, LGMN, APLP1, CYP2E1, RARA, IFITM2, HOXA10, NOL12, AKT3, GATA6, EBF2, PKIA, BRCA1, GRIN1, WT1, TNC, C9orf5, TSPAN12, RHOC, EGR1, FGFR1, RAC1, F3, APOLD1, FOSB, GPR56, FOS, MAX, ETV4, CXCL12, SLC22A18, PTGS2, PML, NEDD9, ETV5, PRKCB
Skeletal and Muscular Disorders	5,47E-04-5,47E-04	GRIN1, PLOD2, CTGF, SCN2B, GAS5, EGR1, BCL11B, SCOC, F3, MAFF, null, FOS, HMOX1, APLP1, GNAT2, ETV4, PKIA, SOCS5, PRKCB, ETV5
Developmental Disorder	5,56E-04-2,14E-03	WT1, GRIN1, CTGF, SCN2B, BMP2, FGFR1, PIK3R1, NQO1, RAC1, MAPK9, EN1, VEGFA, GPR56, HMOX1, APLP1, RARA, CXCL12, HOXA10, GATA6, EBF2, MAFB, PTGS2, PML, PRKCB
Skeletal and Muscular System Development and Function	5,57E-04-7,38E-03	CTGF, BMP2, PIK3R1, EN1, VEGFA, HMOX1, null, LGMN, RARA, HOXA10, GATA6, PLAT, CACNA1G, FGFR1, BGN, EGR1, RAC1, MEOX1, F3, CALCA, FOSB, FOS, MAX, PTGS2, MAFB
Cell-mediated Immune Response	8,03E-04-5,35E-03	WT1, PIK3R1, EGR1, NQO1, RAC1, MAPK9, BCL11B, MBD2, CALCA, VEGFA, FOS, ID1, PAG1, CXCL12, PTGS2, BRCA1, SOCS5
Cell Signaling	8,52E-04-6,09E-03	GRIN1, GPER, CXCL12, PRKCB
Dermatological Diseases and Conditions	8,52E-04-7,38E-03	VEGFA, FOS, RARA, NQO1, RAC1, MAPK9, PTGS2, TERC, CALCA
Digestive System Development and Function	8,52E-04-8,52E-04	MAPK9, PLAT
Hepatic System Disease	8,52E-04-3,16E-03	VEGFA, FGFR1, RARA, PML, TERC, PIK3IP1
Nucleic Acid Metabolism	8,52E-04-8,52E-04	GPER, CXCL12
Organ Morphology	8,52E-04-8,52E-04	MAPK9, PLAT
Drug Metabolism	8,56E-04-6,09E-03	VEGFA, TNC, BMP2, PTGS2, PRKCB
Lipid Metabolism	8,56E-04-6,02E-03	BMP2, PIK3R1, TERC, RBP1, IDH1, VEGFA, HMOX1, SCGB1A1, FA2H, ACADVL, CYP2E1, CXCL12, PTGS2, PRKCB
Free Radical Scavenging	8,86E-04-8,86E-04	GRIN1, CYP2E1, NQO1, RAC1
Metabolic Disease	9,84E-04-1,68E-03	HMOX1, FGFR1, BGN, CXCL12
Immunological Disease	1,19E-03-7,38E-03	ABAT, EGR1, FGFR1, NQO1, F3, VEGFA, ID1, IFITM2, CXCL12, RARA, AKT3, PML, ETV5, PRKCB
Reproductive System Development and Function	1,2E-03-2,1E-03	IFITM2, FGFR1, PIK3R1, RAC1, BRCA1, RBP1
Inflammatory Disease	1,41E-03-7,38E-03	VEGFA, WT1, RARA, PTGS2
Protein Synthesis	1,41E-03-1,41E-03	VEGFA, CALCA
Renal and Urological Disease	1,41E-03-3,72E-03	VEGFA, WT1, RARA, FGFR1, BRCA1, PML, RBP1, CALCA, PLAT
Organismal Functions	2,1E-03-6,22E-03	VEGFA, CXCL12, EPX, PTGS2, F3, PLAT
Hypersensitivity Response	2,91E-03-2,91E-03	NQO1, PML
Endocrine System Development and Function	3,79E-03-3,79E-03	TP53INP1, LUC7L3, SNN, MAPK9, DNAJB9
Behavior	3,85E-03-7,38E-03	GRIN1, PTGS2, CPLX1, PLAT
Ophthalmic Disease	4,06E-03-6,97E-03	BEST1, VEGFA, PTGS2, PRKCB
Carbohydrate Metabolism	4,91E-03-6,09E-03	VEGFA, TNC, IDS, BMP2
Vitamin and Mineral Metabolism	4,91E-03-6,09E-03	GRIN1, CXCL12, PRKCB
Organismal Survival	5,53E-03-6,92E-03	SLC6A9, PIK3R1, MAFG, VEGFA, EN1, HMOX1, ID1, APLP1, AKT3, GATA6, BRCA1, PLAT, WT1, BGN, RAC1, MAPK9, CITED1, MAFF, F3, TERC, FOS, MAX, CXCL12, PTGS2, PRKCB
Post-Translational Modification	5,63E-03-5,63E-03	VEGFA, null, CTGF, CYP2E1, BMP2, CXCL12, CALCA
Infection Mechanism	7,38E-03-7,38E-03	FOS, RAC1
siFUS+siEWS+siTAF15
Category	p-value	Molecules
Cell Morphology	1,69E-04-2,43E-02	IL8, MPRIP, CAPZB, GFRA3, EGR1, ACTA2, ABL1, NFKB2, FOXG1, CCND1, FOS, ID1, SEMA4D, TLR5, GAB1, LAMA4, CAV1, DTNA, CD82, PRKCB
Cellular Development	1,69E-04-2,43E-02	GRIN2A, SLC7A11, CTGF, MPRIP, BAD, NFATC3, ITGB1BP1, DIRAS3, LIMK2, MLL2, ZNF536, SPRED2, RBP1, CCND1, TBX18, SPRY4, PRMT1, RORA, OLIG2, RARA, HDAC7, CAV1, LHX3, WNT5B, TNFSF13B, PDK4, HOXA2, IL8, WT1, ATG7, EWSR1, FOXP1, PCDH15, MEOX1, NFKB2, EN2, FOXG1, MAFF, null, MECOM, SRSF3, ZNF423, GAB1, AMH, ETV4, EPCAM, HSP90AA1, ALAS2, REL, ENC1, RORB, HIST1H1C, OSGIN1, GFRA3, BMP2, TBXA2R, CDH23, ABL1,…
Gene Expression	2,39E-04-2,43E-02	BAD, NFATC3, TAB2, ABCG1, ZNF536, CREB5, CCND1, ZHX1, MAP3K10, OLIG2, RORA, RARA, HDAC7, CAV1, TCERG1, ABLIM2, ZNF254, KLF12, TNFSF13B, HOXA2, IL8, WT1, EWSR1, FOXP1, CD3EAP, MEOX1, NFKB2, FOXG1, MAFF, PUS1, null, PLAG1, MECOM, ZNF423, BRWD1, ETV4, TRPS1, ALAS2, REL, ANG, FOXK1, RORB, ETV5, ERN1, BMP2, ABL1, FKBP1A, HDAC9, RGS12, SECTM1, ID1, NFAT5, USP16, NCKAP1, null, PTPRK, ATP2C1, EGR1, ATRX,…
Connective Tissue Development and Function	2,69E-04-2,43E-02	CTGF, BAD, BMP2, ACTA2, ABL1, MSGN1, CCND1, TBX18, PRMT1, RARA, CAV1, TNFRSF6B, ARHGAP24, WNT5B, HOXA2, WT1, EWSR1, MEOX1, CBX2, NFKB2, MECOM, FOS, GAB1, TBX1, FOXC2
Gastrointestinal Disease	2,69E-04-2,17E-02	TP53INP1, TTLL1, ABL1, FKBP1A, HDAC9, MSLN, CCND1, FOS, CYP2E1, LAMA4, RARA, HDAC7, HSP90AA1, PRKCB, PLAT
Organismal Injury and Abnormalities	2,69E-04-2,43E-02	FOS, IL8, WT1, AMH, CYP2E1, EGR1, CAV1, null, SPRED2, null, PRKCB, PLAT
Skeletal and Muscular System Development and Function	2,69E-04-2,43E-02	CTGF, MPRIP, BMP2, TBXA2R, ACTA2, FKBP1A, HDAC9, MSGN1, SPRED2, TBX18, SLN, SCN4A, RARA, HDAC7, CAV1, HOXA2, PVALB, SPEG, FOXP1, MYOM2, CD36, MEOX1, EN2, FOS, null, GAB1, LAMA4, GLRA1, TAGLN, MYH3, DTNA, KCNB2, TBX1, FOXC2
Tissue Development	2,69E-04-2,43E-02	CTGF, GFRA3, BMP2, FKBP1A, HDAC9, MSGN1, CCND1, SECTM1, TBX18, OLIG2, FRAS1, RARA, HDAC7, CAV1, null, ARHGAP24, PDK4, PLAT, NCKAP1, HOXA2, WT1, IL8, SPEG, FOXP1, EGR1, CBX2, PCDH15, MEOX1, EN2, NFKB2, FOXG1, MECOM, FGF17, null, AMH, GAB1, LAMA4, ZEB2, TAGLN, MYH3, REL, ANG, TBX1, FOXC2
Cellular Growth and Proliferation	4,27E-04-2,43E-02	SLC7A11, CTGF, BAD, NFATC3, DIRAS3, MLL2, ABCG1, CCND1, TBX18, PLCD3, PRMT1, OLIG2, RARA, HDAC7, CAV1, CD84, ARHGAP24, null, WNT5B, TNFSF13B, WT1, IL8, TP53INP1, EWSR1, FOXP1, NFKB2, FOXG1, null, MECOM, AMH, CYCS, EPCAM, REL, FOXK1, ANG, OSGIN1, GFRA3, BMP2, TBXA2R, ABL1, FKBP1A, MSLN, CTLA4, ID1, NFAT5, TNFSF15, TNFRSF6B, PLAT, PTPRK, EGR1, CD36, CBX2, IL20RB, FUS, FOS, SEMA4D, TLR5, LAMA4, CD82…
Genetic Disorder	5,89E-04-2,43E-02	NKD1, CTGF, ZNF536, CREB5, CCND1, ZNF385D, SCN4A, HAL, CYTH1, FRAS1, RARA, HDAC7, SYPL1, TCERG1, NPHP1, WNT5B, APTX, WT1, TP53INP1, FOXP1, PCDH15, FOXG1, MAFF, FTCD, null, ABCC5, CYCS, DTNA, RORB, BEND6, OSGIN1, FKBP1A, MSLN, XYLB, ID1, MAP4, PSPC1, B4GALT5, PLAT, PLOD2, DCDC5, null, MYOM2, EGR1, DIP2A, FOS, PDZD2, PGCP, KCNB2, GOSR2, TBX1, ID4, PRKCB, GRIN2A, ARHGAP26, BAD, CLN8, TTLL1, VPS13A, …
Neurological Disease	5,89E-04-2,43E-02	SLC25A26, GTPBP1, CTGF, BEX5, CREB5, ZNF385D, SCN4A, OLIG2, CYTH1, RARA, SYPL1, CAV1, PRPF40A, ZBTB20, TCERG1, LARP1B, KLF12, C20orf196, WT1, APTX, STRC, ATG7, FOXP1, KIAA1712, PCDH15, NFKB2, FOXG1, MAFF, HSD17B6, AGPAT4, null, ZNF423, GAB1, ABCC5, UQCRC2, GLRA1, DTNA, CYCS, ALAS2, ENC1, ANG, FOXK1, FCGRT, FKBP1A, MAP4, SNRPD3, TNFRSF6B, B4GALT5, PLAT, MBD5, DCDC5, PLOD2, SPEG, null, PSPN, MYOM2,…
Tumor Morphology	5,89E-04-2,43E-02	FOS, AMH, BAD, RARA, CAV1, REL
Cellular Function and Maintenance	6,36E-04-2,43E-02	HIST1H1C, CLN8, BAD, NFATC3, BMP2, TBXA2R, CDH23, ABL1, CTLA4, CCND1, TBX18, ID1, PRMT1, RORA, RARA, CAV1, WNK4, TNFRSF6B, TNFSF13B, PLAT, WT1, IL8, null, FOXP1, MTCP1, RERG, ATP2C1, EGR1, PCDH15, CBX2, null, PLAG1, MECOM, null, ZNF423, FOS, AMH, TLR5, ABCC5, BMF, UQCRC2, EPCAM, CYCS, HSP90AA1, REL, null, PRKCB
Cell Death	7,89E-04-2,43E-02	GRIN2A, CTGF, BAD, ABCG1, RBP1, CCND1, MTMR8, PLCD3, PPP1R3F, CYP2E1, RARA, PPFIA4, CAV1, null, TNFSF13B, IL8, WT1, ATG7, EWSR1, FOXP1, EN2, NFKB2, RAD51L3, null, MECOM, ZNF423, AMH, GAB1, TRPS1, CYCS, HSP90AA1, REL, HIST1H1C, OSGIN1, ERN1, GFRA3, BMP2, TBXA2R, ABL1, HDAC9, FKBP1A, CTLA4, COMP, ID1, MAP4, CLDN4, FIGLA, SNCB, TNFRSF6B, SERBP1, PLAT, PTPRK, null, ATG10, ATP2C1, EGR1, ATRX, CD36, CE…
Immunological Disease	1,25E-03-2,43E-02	SLC25A26, GTPBP1, TAB2, HIST1H2BH/HIST1H2BO, CREB5, CCND1, ZNF385D, BCKDHB, OLIG2, FRAS1, RARA, HDAC7, ZBTB20, KLF12, FOXP1, PCDH15, NFKB2, RAD51L3, FAM102B, ABCC5, GLRA1, UQCRC2, ALAS2, null, ANG, FCGRT, FKBP1A, ID1, SNRPD3, TNFRSF6B, PLAT, DCDC5, null, PTPRK, MTCP1, EGR1, WDR27, HIST1H2AC, CPEB4, PDZD2, FOS, PGCP, SEMA4D, FGGY, FAM81B, DENND1A, null, KCNB2, FOXC2, PRKCB, GRIN2A, SLC7A11, NFATC3…
Nervous System Development and Function	1,47E-03-2,43E-02	GRIN2A, CLN8, NFATC3, GFRA3, VPS13A, BMP2, ABL1, HDAC9, SEMA4F, CCND1, ID1, RORA, OLIG2, RARA, HDAC7, LHX3, PLAT, NCKAP1, HOXA2, WT1, EGR1, LRCH4, PCDH15, OLFM1, EN2, FOXG1, FGF17, FOS, ZNF423, SEMA4D, KCNQ2, AMH, LAMA4, ETV4, GLRA1, DTNA, CD82, REL, ENC1, GCM1, ID4, RORB
Cancer	1,5E-03-2,43E-02	CTGF, C6orf203, ASS1, ZNF536, CCND1, SCN4A, OLIG2, RARA, HDAC7, CAV1, ZBTB20, ZNF254, WNT5B, WT1, TP53INP1, ATG7, GSTM3, USP9X, NFKB2, FOXG1, MFAP3L, PLAG1, HSD17B6, null, SLC46A3, ABCC5, DTNA, CYCS, null, ENC1, ANG, OSGIN1, FKBP1A, MSLN, SECTM1, ID1, CLDN4, ZNF654, PPAP2B, SNRPD3, HIST1H2BD, TNFRSF6B, SERBP1, B4GALT5, PLAT, PLOD2, null, MTCP1, EGR1, DNTTIP2, SPC25, LRCH4, CPEB4, FUS, FOS, SEMA4D…
Hematological Disease	1,5E-03-2,43E-02	GRIN2A, ARHGAP26, CTGF, NFATC3, TBXA2R, ABL1, HDAC9, FKBP1A, CTLA4, CCND1, RORA, OLIG2, CYP2E1, RARA, HDAC7, CAV1, ZBTB20, SNRPD3, null, PLAT, PLOD2, WT1, IL8, PSPN, MTCP1, EGR1, ATRX, CD36, LARS2, CBX2, DLEU1, NFKB2, FUS, MECOM, null, ZNF423, HSP90AA1, ALAS2, REL, ANG, ID4, PRKCB
Cell-To-Cell Signaling and Interaction	1,74E-03-2,43E-02	WT1, IL8, CTGF, CAPZB, ITGB1BP1, CDH23, PCDH15, MSLN, RARA, CAV1, DTNA, CYCS, CD82, TNFSF15, REL, GCM1, TNFSF13B
Cellular Assembly and Organization	1,74E-03-2,43E-02	CTGF, MPRIP, ATG7, MTCP1, ATP2C1, ITGB1BP1, CDH23, ABL1, PCDH15, PIP5K1B, SLC16A4, CTLA4, CCND1, FTCD, MAP4, GAB1, LAMA4, CAV1, HSP90AA1, CYCS, DTNA, CD82, ARHGAP24, null
Hematological System Development and Function	1,74E-03-2,43E-02	HIST1H1C, BAD, NFATC3, TBXA2R, ABL1, HDAC9, MSLN, CCND1, CTLA4, ID1, RORA, RARA, HDAC7, CAV1, TNFSF15, null, TNFRSF6B, TNFSF13B, PLAT, WT1, IL8, MAPKAP1, null, EWSR1, FOXP1, MTCP1, EGR1, CD36, NFKB2, null, FUS, MECOM, FOS, TLR5, LAMA4, BMF, CYCS, HSP90AA1, CD82, REL, null
Hematopoiesis	1,74E-03-2,43E-02	HIST1H1C, BAD, NFATC3, TBXA2R, ABL1, HDAC9, CTLA4, CCND1, ID1, RORA, RARA, HDAC7, CAV1, TNFRSF6B, TNFSF13B, WT1, MAPKAP1, EWSR1, null, MTCP1, FOXP1, EGR1, NFKB2, FUS, null, MECOM, FOS, TLR5, BMF, HSP90AA1, REL, null
Carbohydrate Metabolism	2,66E-03-2,43E-02	GAB1, ABCC5, CYP2E1, GPLD1, CAV1, CD36, MAN1A2, ABCG1, B4GALT5, PRKCB, PRKCSH
Small Molecule Biochemistry	2,66E-03-2,43E-02	SLC7A11, ASS1, FKBP1A, SLC38A1, RBP1, GCDH, PRKCSH, HAL, CYP2E1, GPLD1, CAV1, LIPG, WNK4, B4GALT5, TPMT, PDK4, IL8, CD36, MAN1A2, FTCD, null, AK5, ABCC5, CYCS, PRKCB
Dermatological Diseases and Conditions	2,95E-03-2,43E-02	FCGRT, IL8, ATP2C1, ABL1, HDAC9, FKBP1A, CCND1, CTLA4, FOS, SCN4A, CLDN4, RARA, HDAC7, CAV1, HSP90AA1
Developmental Disorder	3,39E-03-2,43E-02	ATG7, RARA, FRAS1, HDAC9, GCM1, TBX1, COMP, CCND1
Hepatic System Disease	3,39E-03-2,43E-02	IL8, null, RARA, CCND1, CTLA4
Amino Acid Metabolism	3,42E-03-2,43E-02	FTCD, null, HAL, SLC7A11, ABCC5, ASS1, SLC38A1
Humoral Immune Response	3,42E-03-2,43E-02	FOS, MAPKAP1, EWSR1, RORA, NFKB2, REL, null, CTLA4, TNFSF13B
Inflammatory Response	3,42E-03-2,43E-02	IL8, BAD, NFKB2, REL, CTLA4, null, PLAT
Lipid Metabolism	3,42E-03-2,43E-02	IL8, CD36, FKBP1A, RBP1, GCDH, null, CYP2E1, GPLD1, CAV1, CYCS, LIPG, PDK4, PRKCB
Organ Development	3,42E-03-2,43E-02	CTGF, NFATC3, DIRAS3, BMP2, ABL1, HDAC9, FKBP1A, RBP1, CCND1, PLCD3, ID1, RORA, FRAS1, RARA, CAV1, LHX3, WT1, ATG7, FOXP1, EGR1, ATRX, AQP11, EN2, NFKB2, FOXG1, MECOM, FBXW8, IL18BP, ZNF423, GAB1, AMH, BMF, TBX1, ID4, RORB, FOXC2
Organ Morphology	3,42E-03-2,43E-02	FGF17, ZNF423, PVALB, RORA, CAV1, NFKB2, REL, TNFSF13B
Renal and Urological System Development and Function	3,42E-03-2,43E-02	WT1, RARA, BMP2
Endocrine System Disorders	4,04E-03-2,43E-02	SLC7A11, ZFP112, TAB2, NSL1, ERC1, ABCG1, PIP5K1B, HIST1H2BH/HIST1H2BO, CREB5, CTLA4, CDYL2, ZNF385D, FRAS1, ZBTB20, KLF12, TNFSF13B, RPL39L, IL8, DCDC5, CAPZB, FOXP1, WDR27, PCDH15, RAD51L3, HERC4, PHTF1, CPEB4, PDZD2, NECAB2, C12orf51, PGCP, FAM102B, AK5, FGGY, FAM81B, DENND1A, LY6G5C, EPCAM, IKBKAP, null, REL, null, KCNB2, PRKCB, FCAMR
Metabolic Disease	4,04E-03-2,43E-02	SLC7A11, CLN8, TAB2, ABCG1, HIST1H2BH/HIST1H2BO, PIP5K1B, CREB5, CDYL2, ZNF385D, HAL, FRAS1, ZBTB20, KLF12, TNFSF13B, RPL39L, IL8, FOXP1, PCDH15, RAD51L3, FTCD, NECAB2, FAM102B, null, REL, PC, ZFP112, NSL1, ERC1, CTLA4, DCDC5, CAPZB, WDR27, HYAL1, PHTF1, HERC4, CPEB4, PDZD2, PGCP, C12orf51, AK5, FGGY, LY6G5C, DENND1A, FAM81B, IKBKAP, null, KCNB2, FCAMR, PRKCB
Cardiovascular System Development and Function	4,09E-03-2,43E-02	CTGF, BMP2, TBXA2R, CCND1, COMP, SPRY4, PLCD3, ID1, PPAP2B, RARA, HDAC7, CAV1, TNFSF15, ARHGAP24, PLAT, IL8, WT1, PVALB, FOXP1, CD36, IL18BP, LAMA4, CYCS, ANG, TBX1, FOXC2
Organismal Development	4,09E-03-2,43E-02	CTGF, TTLL1, DIRAS3, BMP2, TBXA2R, HDAC9, MLL2, COMP, CCND1, SPRY4, PLCD3, ID1, PRMT1, CSRP2BP, RARA, PPAP2B, HDAC7, CAV1, LHX3, ARHGAP24, null, PLAT, NCKAP1, HOXA2, WT1, IL8, null, FOXP1, EGR1, CD36, MEOX1, FOXG1, MAFF, MECOM, IL18BP, ZNF423, FOS, null, AMH, LAMA4, ZEB2, CYCS, IKBKAP, GCM1, TBX1, ANG, FOXC2
Lymphoid Tissue Structure and Development	4,42E-03-2,43E-02	IL8, ABL1, NFKB2, REL, CCND1, TNFSF13B, FOXC2
Cell Cycle	5,61E-03-2,43E-02	EWSR1, null, BAD, BMP2, EGR1, SPC25, ABL1, CBX2, CTLA4, CCND1, GPR3, ID1, FOS, AMH, GAB1, FIGLA, CAV1, TNFSF15, REL, TNFSF13B, ZNF365
Connective Tissue Disorders	5,61E-03-2,43E-02	PLOD2, WT1, ERN1, MYH3, CAV1, REL, null, CTLA4, SPRED2, TNFSF13B, PLAT
Drug Metabolism	5,61E-03-2,43E-02	PVALB, null, CYP2E1, ABCC5, FKBP1A, TPMT
Embryonic Development	5,61E-03-2,43E-02	NFATC3, BMP2, MLL2, TBX18, SPRY4, PLCD3, PRMT1, CSRP2BP, ALDH3A2, RARA, LHX3, null, TNFRSF6B, NCKAP1, HOXA2, WT1, null, FOXP1, ATP2C1, CBX2, MEOX1, FOXG1, MAFF, MECOM, FOS, AMH, ZEB2, EPCAM, HSP90AA1, IKBKAP, TBX1, GCM1, PRKCB
Tissue Morphology	5,61E-03-2,43E-02	CTGF, ATP2C1, MYOM2, BMP2, ACTA2, TBXA2R, ABL1, FKBP1A, CTLA4, SPRED2, CCND1, SLN, FOS, SCN4A, AMH, RARA, GLRA1, CAV1, DTNA, KCNB2, TNFSF13B, FOXC2, PLAT
Cellular Movement	6,29E-03-2,43E-02	HOXA2, IL8, ZNF423, null, GFRA3, ETV4, CD36, CBX2, LHX3, TBX18, ETV5
Hair and Skin Development and Function	6,29E-03-2,43E-02	IL8, RORA, ABL1, CAV1, CD36, EPCAM, CCND1, ID4
Skeletal and Muscular Disorders	7,03E-03-2,43E-02	GRIN2A, CTGF, ERN1, SLC35D3, CTLA4, SCN4A, CYTH1, SYPL1, TCERG1, null, TNFSF13B, B4GALT5, PLAT, GPR83, PVALB, PLOD2, FOXP1, MYOM2, EGR1, SCOC, FOXG1, NAP1L5, PUS1, MAFF, null, FOS, KCNQ2, PPM1B, ETV4, MYH3, CYCS, DTNA, HSP90AA1, REL, ID4, ETV5, PRKCB
Renal and Urological Disease	7,51E-03-2,43E-02	WT1, null, BAD, HDAC9, FKBP1A, CCND1, CTLA4, FOS, CLDN4, RARA, HDAC7, CAV1, HSP90AA1, EPCAM, NPHP1, TNFSF13B, PLAT, PRKCB
Behavior	8,04E-03-2,2E-02	GRIN2A, ATG7, CLN8, GLRA1, PCDH15
Reproductive System Disease	8,28E-03-2,43E-02	WT1, FOS, TLR5, AMH, CAV1, ANG, CCND1
Cellular Compromise	8,85E-03-2,43E-02	LAMA4, ALDH3A2, CAV1, DTNA, PLAT
Inflammatory Disease	8,85E-03-2,43E-02	WT1, ERN1, REL, null, CTLA4, TNFSF13B, PLAT
Cardiovascular Disease	9,04E-03-2,43E-02	NKD1, GRIN2A, ARHGAP26, MPRIP, ZNF536, PIP5K1B, CREB5, CDYL2, ZNF385D, RORA, FRAS1, CAV1, NEDD4L, WNT5B, C20orf196, PHACTR3, ABCF2, FOXP1, MECOM, FTCD, ABCC5, DTNA, RORB, BEND6, OSGIN1, ERN1, TBXA2R, ABL1, HDAC9, FKBP1A, OPRL1, XYLB, ZNF295, MAP4, PSPC1, LIPG, DCDC5, EGR1, DIP2A, CD36, ETNK1, PDZD2, FOS, PGCP, AK5, LAMA4, IKBKAP, C8orf34, KCNB2, GOSR2, PRKCB
Reproductive System Development and Function	9,9E-03-2,43E-02	GPR3, null, EWSR1, AMH, ZEB2, FIGLA, MSGN1, CCND1, TBX18, NCKAP1
DNA Replication, Recombination, and Repair	1,14E-02-2,43E-02	FOS, APTX, MTCP1, ABL1, null, FUS
Molecular Transport	1,14E-02-2,43E-02	IL8, PVALB, null, ABCC5, GLRA1, AQP11, WNK4, TPMT
Visual System Development and Function	1,19E-02-2,43E-02	CLN8, CDH23, PCDH15, CCND1
Post-Translational Modification	1,5E-02-1,5E-02	FKBP1A, HSP90AA1
Protein Folding	1,5E-02-1,5E-02	FKBP1A, HSP90AA1
Respiratory Disease	1,77E-02-2,43E-02	WT1, null, ABL1, HDAC9, FKBP1A, MSLN, CCND1, CTLA4, ID1, TLR5, RARA, HDAC7, EPCAM, HSP90AA1, PRKCB
Cell-mediated Immune Response	1,83E-02-1,86E-02	HIST1H1C, WT1, null, BAD, FOXP1, MTCP1, NFATC3, EGR1, TBXA2R, ABL1, CCND1, CTLA4, null, ID1, FOS, TLR5, RORA, BMF, CAV1, HSP90AA1, REL, TNFRSF6B, TNFSF13B
Nucleic Acid Metabolism	2,33E-02-2,43E-02	AK5, ABCC5, GCDH, PDK4, TPMT
Antigen Presentation	2,43E-02-2,43E-02	null, CTLA4
Auditory Disease	2,43E-02-2,43E-02	TBX1
Cell Signaling	2,43E-02-2,43E-02	PVALB
Digestive System Development and Function	2,43E-02-2,43E-02	null
Endocrine System Development and Function	2,43E-02-2,43E-02	WT1, EGR1
Energy Production	2,43E-02-2,43E-02	PC
Free Radical Scavenging	2,43E-02-2,43E-02	CYCS
Hepatic System Development and Function	2,43E-02-2,43E-02	null, EGR1
Hypersensitivity Response	2,43E-02-2,43E-02	IL8
Immune Cell Trafficking	2,43E-02-2,43E-02	IL8
Infection Mechanism	2,43E-02-2,43E-02	TLR5
Infectious Disease	2,43E-02-2,43E-02	TLR5
Ophthalmic Disease	2,43E-02-2,43E-02	CCND1
Respiratory System Development and Function	2,43E-02-2,43E-02	CCND1
Vitamin and Mineral Metabolism	2,43E-02-2,43E-02	PVALB, RBP1
