# Supplementary material for: Gene Expression Responses to FUS, EWS, and TAF15 Reduction and Stress Granule Sequestration Analyses Identifies FET-Protein Non-Redundant Functions
Source: PLoS One. 2012 Sep 25;7(9):e46251. doi: 10.1371/journal.pone.0046251 (PMC3457980; doi:10.1371/journal.pone.0046251)
Supplement: Table S10 — IPA toxicity lists. Pathway analysis by IPA of DEGs in HEK293-cells after siRNA mediated gene knock-down of the FUS, EWS, TAF15, or FUS+EWS+TAF15 proteins. The Ingenuity Toxicity Lists belonging to each siRNA group are listed. (XLSX) [file pone.0046251.s017.xlsx]

## Sheet: Ark1
siTAF15
Ingenuity Toxicity Lists	-log(p-value)	Ratio	Molecules
RAR Activation	5.33	0.0752	VEGFA, FOS, PIK3R1, RARA, RAC1, AKT3, MAPK9, PML, RBP1, PRKCB
Liver Proliferation	4.69	0.0833	FOS, CXCL12, PIK3R1, RARA, MAPK9, PML, TERC, PIK3IP1
NRF2-mediated Oxidative Stress Response	3.34	0.0479	HMOX1, FOS, PIK3R1, NQO1, MAPK9, DNAJB9, MAFF, MAFG, PRKCB
Renal Necrosis/Cell Death	3.18	0.0862	CTGF, BGN, PTGS2, MAFB, PLAT
p53 Signaling	2.4	0.0575	WT1, TP53INP1, PIK3R1, AKT3, BRCA1
Oxidative Stress	2.34	0.0714	FOS, CYP2E1, NQO1, BRCA1
Liver Necrosis/Cell Death	2.04	0.0405	HMOX1, FOS, PIK3R1, MAPK9, PTGS2, TERC
Hypoxia-Inducible Factor Signaling	2	0.0571	VEGFA, PIK3R1, NQO1, PRKCB
TGF-β Signaling	1.86	0.0519	ZNF423, FOS, BMP2, MAPK9
FXR/RXR Activation	1.78	0.0494	PCK2, RARA, AKT3, MAPK9
Hepatic Fibrosis	1.73	0.0476	VEGFA, TNC, CYP2E1, BGN
Mechanism of Gene Regulation by Peroxisome Proliferators via PPARα	1.57	0.0426	FOS, PIK3R1, PTGS2, PRKCB
Cardiac Hypertrophy	1.55	0.0288	HMOX1, CXCL12, PIK3R1, RAC1, GATA6, PTGS2, PRKCB
siFUS
Ingenuity Toxicity Lists	-log(p-value)	Ratio	Molecules
Fatty Acid Metabolism	2.72	0.0577	CPT1A, DHRS2, CYP2E1, ALDH1A3, ACOX1, CYP1B1
CAR/RXR Activation	2.26	0.103	GADD45B, SULT2A1, MCL1
Xenobiotic Metabolism Signaling	2.21	0.0538	DHRS2, CYP2E1, ALDH1A3, GSTO2, CYP1B1
LPS/IL-1 Mediated Inhibition of RXR Function	2.13	0.0389	APOC1, CPT1A, GAL3ST1, ALDH1A3, ACOX1, GSTO2, SULT2A1
NRF2-mediated Oxidative Stress Response	2.03	0.0372	FOS, PIK3R1, DNAJC12, ACTA2, JUNB, GSTO2, MAFF
TGF-β Signaling	1.81	0.0519	FOS, AMH, BMP2, SMURF1
Hepatic Fibrosis	1.68	0.0476	CYP2E1, ACTA2, LUM, COL3A1
Cytochrome P450 Panel - Substrate is a Xenobiotic (Human)	1.6	0.1	CYP2E1, CYP1B1
Oxidative Stress	1.49	0.0536	FOS, CYP2E1, GGT1
Liver Necrosis/Cell Death	1.42	0.0338	FOS, GADD45B, AGER, PIK3R1, SMPD1
siEWS
Ingenuity Toxicity Lists	-log(p-value)	Ratio	Molecules
p53 Signaling	3.22	0.0805	PRKDC, GADD45A, PIK3R1, SNAI2, BAX, null, BCL2
Liver Necrosis/Cell Death	2.48	0.0541	FOS, DDIT3, PIK3R1, CEBPB, BAX, PTGS2, null, BCL2
Increases Permeability Transition of Mitochondria and Mitochondrial Membrane	2.14	0.25	BAX, APP
Cardiac Hypertrophy	2.13	0.0412	PTGES, VEGFB, ATF3, CXCL12, PIK3R1, CAV1, TNFAIP3, PTGS2, null, BCL2
Renal Necrosis/Cell Death	1.81	0.069	DDIT3, PTGS2, null, BCL2
Cell Cycle: G2/M DNA Damage Checkpoint Regulation	1.73	0.0882	PRKDC, GADD45A, YWHAE
Mechanism of Gene Regulation by Peroxisome Proliferators via PPARα	1.7	0.0532	FOS, PIK3R1, HSP90AA1, IKBKE, PTGS2
Liver Proliferation	1.66	0.0521	FOS, CXCL12, PIK3R1, CEBPB, BCL2
Decreases Transmembrane Potential of Mitochondria and Mitochondrial Membrane	1.66	0.0521	TGM2, BAX, null, APP, BCL2
Swelling of Mitochondria	1.66	0.143	BAX, BCL2
Hypoxia-Inducible Factor Signaling	1.54	0.0571	VEGFA, PIK3R1, HSP90AA1, UBE2J1
Increases Transmembrane Potential of Mitochondria and Mitochondrial Membrane	1.34	0.0625	YWHAE, BAX, BCL2
siFUS+siEWS+siTAF15
Ingenuity Toxicity Lists	-log(p-value)	Ratio	Molecules
Oxidative Stress	1.33	0.0714	FOS, CYP2E1, GSTM3, NFKB2
